# Supplementary material for: Comparative gut microbiome research through the lens of ecology: theoretical considerations and best practices
Source: Biol Rev Camb Philos Soc. 2024 Nov 12;100(2):748–63. doi: 10.1111/brv.13161 (PMC11885713; doi:10.1111/brv.13161)
Supplement: Supplementary file 2 — Data S1. Sample and study metadata. [file BRV-100-748-s002.xlsx]

## Sheet: Study List
Study	Link to study	Database	Accession Number (Host)	Host common name	Host scientific name	Notes
Abdelrhman et al. 2016	https://www.frontiersin.org/articles/10.3389/fmicb.2016.01060/full#h7	NCBI	PRJNA314462	Loggerhead sea turtle	Caretta caretta
Akremchuk et al. 2021	https://cyberleninka.ru/article/n/gut-microbiome-of-heal.thy-people-and-patients-with-hematological.-mal.ignancies-in-belarus	NCBI	PRJNA777832	Human: Belarusian	Homo sapiens
Angelakis et al. 2016	https://www.ncbi.nlm.nih.gov/pmc/articles/PMC5006041/	NCBI	PRJEB9815	Baboon	Papio hamadryas
Bai et al. 2022	https://www.mdpi.com/2076-2607/10/3/572	SRA	PRJNA801934	Melon-headed Whale	Peponocephala electra
Baldo et al. 2023a	https://peerj.com/articles/14511/	SRA	PRJNA764850	Balearic wall lizard	Podarcis lilfordi	different populations sampled during year, location and developmental stage
Baldo et al. 2023b	https://peerj.com/articles/14511/	SRA	PRJNA764850	Wall lizard	Podarcis muralis
Berlow et al. 2021	https://link.springer.com/article/10.1007/s00248-020-01569-8	NCBI	PRJNA634155	White-crowned sparrow	Zonotrichia leucophrys
Bornbusch et al. 2022	https://www.nature.com/articles/s41598-022-26861-0#data-availability	SRA	PRJNA821395	Ring-tailed lemurs	Lemur catta
Budd et al. 2020	https://onlinelibrary.wiley.com/doi/full/10.1002/ece3.6305	SRA	PRJNA587772	African savanna	Loxodonta africana
Bunker et al. 2022	https://www.nature.com/articles/s41598-022-24518-6	SRA	PRJNA813560	Striped plateau lizard	Sceloporus virgatus
Burke et al. 2018	https://www.mdpi.com/2076-2607/6/3/68	SRA	PRJNA473283	Australian northern quoll	Dasyurus hallucatus	only included quoll samples from this study
Campbell et al. 2020	https://www.nature.com/articles/s41396-020-0634-2#data-availability	SRA	PRJNA539933	Western lowland gorilla	Gorilla gorilla gorilla	only used data for wild gorillas
Campos et al. 2018	https://link.springer.com/article/10.1186/s40168-018-0454-z	NCBI	SRP114384	Green turtle	Chelonia mydas	excluded juvenile samples
Chakraborty et al. 2020	https://www.nature.com/articles/s41598-020-75203-5	SRA	PRJNA627871	Bark beetle	Ips typographus
Chen et al. 2019	https://pubmed.ncbi.nlm.nih.gov/31875148/	SRA	SRP145040	Swamp eel	Monopterus albus
Chen et al. 2021a	https://link.springer.com/article/10.1186/s12866-021-02259-2	SRA	PRJNA673528	Apple snail	Pomacea canaliculata	used 15 out of the 16 samples
Chen et al. 2021b	https://www.frontiersin.org/articles/10.3389/fvets.2021.589624/full#h6	SRA	PRJNA655983	Chinese mitten crab	Eriocheir sinensis
Chen et al. 2022	https://www.sciencedirect.com/science/article/pii/S1226861521001904?casa token=CLal.Kjk7dswAAAAA:VOjhnUj7Bs3 -6j-L-YbMZZBwD2UX3vQA1d0PLE9U5nQxJFo4lV6BzvuPbdsqVVJjay5eyADjyGu	SRA	PRJNA637647	Beet armyworm	Spodoptera exigua	samples were exposed to short-term thermal stress
Chouaia et al. 2019	https://ami-journals.onlinelibrary.wiley.com/doi/full/10.1111/1462-2920.14797	SRA	PRJNA526430.	Invasive japanese beetle	Popillia japonica
Cini et al. 2020	https://www.sciencedirect.com/science/article/pii/S0048969720344028	ENA	PRJEB36629	Asian hornet	Vespa velutina
Cornejo-Granados et al. 2017	https://www.nature.com/articles/s41598-017-11805-w	NCBI	PRJNA387510	Pacific whiteleg shrimp	Penaeus vannamei	only used the 3 samples with wild gut data
Couch et al. 2021	https://www.nature.com/articles/s41467-021-22510-8#data-availability	SRA	PRJNA694651	African buffalo	Syncerus caffer	72 buffalos sampled, 426 samples total
Couch et al. 2023	https://www.nature.com/articles/s41598-023-29663-0	NCBI	PRJNA881973	Chinook salmon	Oncorhynchus tshawytscha	did not use hosts given hormones
Danckert et al. 2021	https://www.sciencedirect.com/science/article/pii/S004484862033951X	SRA	PRJNA641796	Australian abalone	Haliotis rubra	very similar species
De Cock et al. 2019	https://www.frontiersin.org/articles/10.3389/fmicb.2019.02833/full	SRA	PRJNA527198	Fruit fly	Drosophila melanogaster
Dewar et al. 2017	https://journals.plos.org/plosone/article?id=10.1371/journal.pone.0183117	ENA	PRJNA347517	Little penguin	Ardenna tenuirostris
Eliades et al. 2021	https://onlinelibrary.wiley.com/doi/full/10.1002/ece3.7373	SRA	PRJNA702127	Fiji crested iguana	Brachylophus vitiensis
Escalas et al. 2021	https://www.frontiersin.org/articles/10.3389/fmars.2021.622883/full	Dryad	https://datadryad.org/stash/dataset/doi:10.5061/dryad.kprr4xh35	Porgies	Sarpa salpa	indicated genus/species in metadata sample id
Fontaine & Kohl 2020a	Gut microbiota of invasive bullfrog tadpoles responds more rapidly to temperature than a noninvasive congener	SRA	PRJNA601186	Green frog	Lithobates clamitans
Fontaine & Kohl 2020b	Gut microbiota of invasive bullfrog tadpoles responds more rapidly to temperature than a noninvasive congener	SRA	PRJNA601186	American bullfrog	Lithobates catesbeianus
Fontaine et al. 2021	Changes in the gut microbial. community of the eastern newt (Notophthal.mus viridescens) across its three distinct life stages | FEMS Microbiology Ecology | Oxford Academic	SRA	PRJNA639116	Eastern newt	Notophthalmus viridescens
Fujio-Vejar et al. 2017	https://www.frontiersin.org/articles/10.3389/fmicb.2017.01221/full#h7	ENA	PRJEB16755	Human: Chilean	Homo sapiens
Gaulke et al. 2019	https://link.springer.com/article/10.1186/s40168-019-0622-9#Sec19	SRA	PRJNA472413	Zebrafish	Danio rerio	infected hosts not used in analysis
Gillingham et al. 2021	https://www.sciencedirect.com/science/article/pii/S0048969720367814	SRA	PRJNA485732	Greater flamingo	Phoenicopterus roseus
Gobet et al. 2018	https://microbiomejournal.biomedcentral.com/articles/10.1186/s40168-018-0430-7	ENA	PRJEB15713	European abalone	Haliotis tuberculata
Gong et al. 2022	https://link.springer.com/article/10.1186/s42523-022-00200-0	SRA	PRJNA400302	Earthworm	Allolobophora chlorotica	various environments
González-Serrano et al. 2020	https://link.springer.com/article/10.1007/s00248-019-01460-1	ENA	PRJEB32079	Brithys crini moth	Brithys crini
Griffin et al. 2021	https://link.springer.com/article/10.1007/s00248-020-01553-2	NCBI	PRJNA622268	Blue mussel	Mytilus edulis
Guerrero et al. 2016	https://www.frontiersin.org/articles/10.3389/fmicb.2016.02093/full	SRA	PRJNA327396	Cotton boll weevil	Anthonomus grandis	excluded samples that did not pass quality filtering
Haji et al. 2022	https://www.nature.com/articles/s41598-022-24723-3	SRA	PRJNA879614	Cicadas	Auchenorrhyncha spp.
Hakim et al. 2019	https://www.mdpi.com/2076-2607/7/2/35	SRA	PRJNA504890	Purple sea urchin	Strongylocentrotus purpuratus	used forward reads only
Harer et al. 2020	https://microbiomejournal.biomedcentral.com/articles/10.1186/s40168-020-00897-8#Sec2	SRA	PRJNA615202	Midas cichlid	Amphilophus citrinellus
He et al. 2021	https://www.frontiersin.org/articles/10.3389/fmicb.2021.667257/full	ENA	PRJEB42912	Green peach aphid	Myzus persicae
Herder et al. 2021	https://www.frontiersin.org/articles/10.3389/fevo.2020.597756/full	SRA	PRJNA659540	Anna's hummingbird	Calypte anna
Hoang et al. 2021	https://www.sciencedirect.com/science/article/pii/S2352340920315699	NCBI	PRJNA668251	Human: Vietnamese	Homo sapiens
Holt et al. 2020	https://www.nature.com/articles/s41396-019-0546-1#Sec2	SRA	PRJNA577421	European lobster	Homarus gammarus
Hu et al. 2020	https://www.frontiersin.org/articles/10.3389/fcimb.2020.587708/full#h6	SRA	PRJNA645287	Assassin bug	Reduviidae spp.
Huyben et al. 2018	https://academic.oup.com/jambio/article/124/6/1377/6714767	NCBI	PRJNA408116	Steelhead trout	Oncorhynchus mykiss irideus	2 diets/2 water temperatures/not from the wild but from a commercial producer
Ibanez et al. 2021	https://link.springer.com/article/10.1007/s00114-020-01714-w	SRA	PRJNA658812	Marine iguana	Amblyrhynchus cristatus	samples consisted of various subspecies
Iwatsuki et al. 2021	https://journals.asm.org/doi/full/10.1128/MRA.01260-20	DRA	PRJDB10210	Greeneyes	Chlorophthalmidae family	used one of 3 species in study
Jeon et al. 2023	https://www.mdpi.com/2075-4450/14/4/358	SRA	PRJNA922519	Fall armyworm	Spodoptera frugiperda	corn diet only - they varied type of corn
Jiang et al. 2017	https://www.frontiersin.org/articles/10.3389/fmicb.2017.02073/full	SRA	SRP107074	Crocodile lizard	Shinisaurus crocodilurus
Jones et al. 2018	https://www.frontiersin.org/articles/10.3389/fmicb.2018.02000/full	SRA	PRJNA396430	Black rabbitfish	Siganus fuscescens
Kaczmarczyk et al. 2018	https://www.nature.com/articles/s41598-018-32747-x#data-availability	ENA	PRJEB22873	Fungivorous thrips	Hoplothrips carpathicus
Kakumanu et al. 2018	https://journals.asm.org/doi/full/10.1128/AEM.01037-18	SRA	SAMN07823957	German cockroach	Blattella germanica	excluded lab-reared cockroaches when possible - they are unspecified in SRA (Sequeunce Read Archive) so samples will contain both (but paper mentions the large overlap between wild and lab-reared cockroaches' gut microbiome)
Kang et al. 2022	https://link.springer.com/article/10.1186/s42523-022-00184-x	ENA	PRJEB27490	Octopus	Octopus vulgaris	only included octopus
Keiz et al. 2023	https://www.ncbi.nlm.nih.gov/pmc/articles/PMC9863972/	SRA	PRJNA909450	Brown trout	Salmo trutta	cut left forward reads at 121, did not use right reads because low quality
Kesnerova et al. 2020	https://www.nature.com/articles/s41396-019-0568-8	SRA	PRJNA578869	European honeybee	Apis mellifera
Khanal et al. 2023	https://www.sciencedirect.com/science/article/pii/S0959652623002627	NCBI	PRJNA890055	Yellow mealworm	Tenebrio molitor
Kim et al. 2020	https://link.springer.com/article/10.1007/s12275-020-0524-3	SRA	PRJNA665590	Southern elephant seal	Mirounga leonina
Kim et al. 2022	https://onlinelibrary-wiley-com.turing.library.northwestern.edu/doi/full/10.1111/jen.13057	SRA	PJ0157552021	Honeybee	Apis cerana
Klammsteiner et al. 2020	https://www.frontiersin.org/articles/10.3389/fmicb.2020.00993/full#h7	ENA	PRJEB33904	Black soldier fly	Hermetia illucens
Lavy et al. 2019	https://www.frontiersin.org/articles/10.3389/fmicb.2018.03020/full	SRA	PRJNA503121	Desert locust	Schistocerca gregaria
Lawrence et al. 2020	https://onlinelibrary.wiley.com/doi/full/10.1002/mbo3.994	SRA	PRJNA565937	Cabbage looper	Trichoplusia ni
Lawson et al. 2022	https://onlinelibrary-wiley-com.turing.library.northwestern.edu/doi/10.1111/fwb.13905	SRA	PRJNA747306	Threeridge mussel	Amblema plicata
Le et al. 2020	https://link.springer.com/article/10.1007/s00248-019-01436-1	ENA	PRJEB21048	Orange-spotted spinefoot	Siganus guttatus
Li et al. 2016	https://link.springer.com/article/10.1007/s11274-016-2054-z	SRA	SRP066531	Red kangaroo	Macropus rufus	study sampled different locations in the digestive tract
Li et al. 2019	https://www.frontiersin.org/journals/physiology/articles/10.3389/fphys.2019.01086/full	SRA	SRP197453	Mussel	Mytilus galloprovincialis
Li et al. 2021	https://www.sciencedirect.com/science/article/pii/S0048969721045459	SRA	PRJNA729979	Scallop	Chlamys farreri
Li et al. 2023	https://www.mdpi.com/2410-3888/8/1/32	SRA	PRJNA835322	Peanut worm	Sipunculus nudus
Lim et al. 2021	https://academic.oup.com/biomedgerontology/article/76/8/1362/6092412	ENA	PRJEB33905	Human: Korean	Homo sapiens	adults above 70 yrs old
Littleford-Colquhoun et al. 2019	https://onlinelibrary-wiley-com.turing.library.northwestern.edu/doi/full/10.1111/mec.15240	SRA	PRJNA562710	Eastern water dragon	Intellagama lesueurii
Liu et al. 2020	https://www.frontiersin.org/articles/10.3389/fmicb.2020.00036/full#h7	SRA	PRJNA574069	Noble scallop	Chlamys nobilis
Liu et al. 2022	https://www.frontiersin.org/articles/10.3389/fphys.2021.813582/full	SRA	PRJNA779855	Horseshoe crab	Limulus polyphemus
Lyu et al. 2022	https://www.ncbi.nlm.nih.gov/pmc/articles/PMC9136413/	SRA	PRJNA822529	Freshwater gastropod	Lymnaea stagnalis
Ma et al. 2021	https://www.nature.com/articles/s41598-021-83675-2	SRA	PRJNA591256	Cotton aphid	Aphis gossypii
Magagnoli et al. 2022	https://www.nature.com/articles/s41598-022-25408-7	SRA	PRJNA798890	Ground beetle	Pseudoophonus rufipes
Maltseva et al. 2021	https://journals.plos.org/plosone/article?id=10.1371/journal.pone.0260792	SRA	PRJNA778532	Sea snail	Littorina fabalis	species names are indicated in metadata sample names, trimmed first 30 forward read bases due to low quality
Manor et al. 2020	https://www.nature.com/articles/s41467-020-18871-1	SRA	SRP148278	Human: European-American	Homo sapiens	from Seattle, United States
Mason et al. 2021	https://www.nature.com/articles/s41598-021-83497-2#data-accessibility	SRA	PRJNA658986	Fall armyworm	Spodoptera frugiperda	various diets
Mathai et al. 2021	https://www.frontiersin.org/journals/microbiology/articles/10.3389/fmicb.2021.706683/full	SRA	PRJNA727788	Sea lamprey	Petromyzon marinus
Mays et al. 2021	https://academic.oup.com/femsle/article/368/17/fnab121/6366232	SRA	PRJNA725595	Riffle beetle	Heterelmis comalensis	excluded captive beetles
McCauley et al. 2020	https://onlinelibrary.wiley.com/doi/full/10.1002/ece3.6413	SRA	PRJNA579140	Amazonian catfish	Panaqolus albomaculatus
McClure et al. 2021	https://journals.asm.org/doi/full/10.1128/AEM.02082-20	SRA	PRJNA544194	North american medicinal leech	Hirudo medicinalis
Mendoza-Guido et al. 2023	https://www.biotaxa.org/mn/article/view/80128	SRA	PRJNA818015	Army ant	Eciton spp.
Meriggi et al. 2019	https://www.frontiersin.org/articles/10.3389/fmicb.2019.02320/full	ENA	PRJEB32390	European paper wasp	Polistes dominula	only included control hosts and excluded treatment group
Miret et al. 2022	https://ami-journals.onlinelibrary.wiley.com/doi/10.1111/1462-2920.15952	ENA	PRJEB43124	Moth	Brithys crini	sampled during different seasons
Moeller et al. 2020	https://journals.asm.org/doi/full/10.1128/AEM.01181-20	ENA	PRJEB39005	Western fence lizard	Sceloporus occidentalis
Monterio et al. 2022	https://www.nature.com/articles/s41598-022-08761-5	SRA	PRJNA777921	Dairy cow	Bos taurus
Montoya Ciriaco et al. 2020	https://microbiomejournal.biomedcentral.com/articles/10.1186/s40168-020-0783-6	SRA	PRJNA544140	Mesquite lizard	Sceloporus grammicus
Muhammad et al. 2017	https://www.frontiersin.org/articles/10.3389/fmicb.2017.02291/full#h7	SRA	PRJNA389236	Red palm weevil	Rhynchophorus ferrugineus
Muturi et al. 2019	https://academic.oup.com/femsec/article/95/1/fiy213/5144212	SRA	PRJNA494958	Yellow fever mosquito	Aedes aegypti	fed on various host blood samples
Nakagawa et al. 2017	https://www.nature.com/articles/s41598-017-09355-2	SRA	DRA005566	Starfish	Asteroidea class
Nielsen et al. 2017	https://peerj.com/articles/3317/	NCBI	PRJNA356981	Rabbitfish	Siganus fuscescens
Ning et al. 2020	https://www.frontiersin.org/articles/10.3389/fmicb.2020.01665/full	SRA	SRP225682	Amur tiger	Panthera tigris altaica	excluded captive tigers
Nones et al. 2021	https://www.mdpi.com/2075-4450/12/10/881	EBI	PRJEB44517	Oak pinhole borer	Platypus cylindrus
Nyman et al. 2017	https://www.sciencedirect.com/science/article/pii/S2352513416300643	NCBI	PRJNA351976	Arctic charr	Salvelinus alpinus	5 different diets/hindgut called distal intenstine
Ojha et al. 2017	https://www.nature.com/articles/s41598-017-09791-0	SRA	SRP064774	Rice gall midge	Orseolia oryzae
Okamoto et al. 2021	https://link.springer.com/article/10.1007/s00203-021-02526-w	SRA	PRJNA613985	Eurasian otter	Lutra lutra	excluded captive otters
Ooi et al. 2017	https://academic.oup.com/femsec/article/93/12/fix159/4628038	SRA	PRJNA396648	Ornate spiny lobster	Panulirus ornatus
Pagan-Jimenez et al. 2019	https://pubmed.ncbi.nlm.nih.gov/30699110/	NCBI	PRJEB30491	Sea cucumber	Holothuria glaberrima
Pan et al. 2023	https://www.mdpi.com/1424-2818/15/4/519/pdf	SRA	PRJNA904680	Freshwater crab	Sinopotamon planum
Pardesi et al. 2022	https://onlinelibrary.wiley.com/doi/full/10.1111/mec.16394	ENA	PRJEB34792	Marine herbivorous fish	Kyphosus sydneyanus
Parris et al. 2019	https://www.ncbi.nlm.nih.gov/pmc/articles/PMC6344624/	SRA	PRJNA479844	Clownfish	Premnas biaculeatus
Perry et al. 2022	https://www.scienceopen.com/document file/e6fd1c0f-5632-4974-a8ac-e74a5d463437/PubMedCentral./e6fd1c0f-5632-4974-a8ac-e74a5d463437.pdf	NCBI	PRJNA811647	Short-beaked Echidna	Tachyglossus aculeatus	excluded captive samples
Phalnikar et al. 2019	https://royalsocietypublishing.org/doi/full/10.1098/rspb.2019.2438	SRA	PRJEB35305	Plain tiger butterfly	Danaus chrysippus
Pierce & Ward 2019a	https://journals.asm.org/doi/10.1128/mSphere.00730-19	SRA	PRJNA386685	Eastern oyster	Crassostrea virginica
Pierce & Ward 2019b	https://journals.asm.org/doi/full/10.1128/mSphere.00730-19	SRA	PRJNA386685	Blue mussel	Mytilus edulis
Pires et al. 2019	https://www.frontiersin.org/articles/10.3389/fmicb.2019.02003/full	NCBI	PRJNA547608	Human: Amazon	Homo sapiens	2 different communities in Amazon
Plummer et al. 2020	https://gutpathogens.biomedcentral.com/articles/10.1186/s13099-020-00351-y	NCBI	PRJNA554702	Human: Arab Kuwaitis	Homo sapiens	More than half are overweight but that represents the native population
Pratte et al. 2022	https://animalmicrobiome.biomedcentral.com/articles/10.1186/s42523-022-00168-x	NCBI	PRJNA648940	White shark	Carcharodon carcharias
Raethong et al. 2021	https://www.mdpi.com/2073-4425/12/3/331	NCBI	PRJNA637175	Human: Thailand	Homo sapiens	from Thailand
Reich et al. 2018	https://www.nature.com/articles/s41598-018-28720-3	NCBI	PRJNA386253	Kerry slug	Geomalacus maculosus
Rohrer et al. 2023	https://www.nature.com/articles/s41598-023-31826-y	SRA	PRJNA794207	Galapagos penguin	Spheniscus mendiculus
Rothenberg et al. 2021	https://www.frontiersin.org/articles/10.3389/fmicb.2021.648685/full	NCBI	PRJNA705500	Pacific walrus	Odobenus rosmarus
Rubanov et al. 2019	https://www.nature.com/articles/s41598-019-40347-6	SRA	SRP144635	Western honey bee	Apis mellifera	Nosema ceranae infection
Ruiz Barrionueva et al. 2022	https://www.ncbi.nlm.nih.gov/pmc/articles/PMC9294514/	EBI	ERP135546	Greater wax moth	Galleria mellonella
Santos et al. 2021	https://peerj.com/articles/11532/	SRA	PRJNA667830	Asian common toad	Duttaphrynus melanostictus
Sapkota et al. 2020	https://www.sciencedirect.com/science/article/pii/S0048969720318143	NCBI	PRJNA601901	Earthworm	Lumbricus terrestris
Sapkota et al. 2022	https://academic.oup.com/jinsectscience/article/22/2/9/6563838	SRA	PRJNA782604	Eastern subterranean termite	Reticulitermes flavipes	samples are from different colonies
Scalvenzi et al. 2021	https://web.archive.org/web/20200712211602id /https://www.biorxiv.org/content/10.1101/2020.05.25.110734v1.full.pdf	ENA	PRJEB38248	African clawed frog	Xenopus laevis	restricted study to just late-stage development and adult gut microbiome samples
Schaan et al. 2021	https://www.nature.com/articles/s41522-021-00237-0#data-availability	ENA	PRJEB39990	Human: Brazilian	Homo sapiens	includes both indigenous and urban environments
Schmidt et al. 2019	https://www.nature.com/articles/s41396-019-0345-8	NCBI	SRP140555	Deer mouse	Peromyscus maniculatus	some captive, trimmed forward read at 114
Segers et al. 2019	https://www.ncbi.nlm.nih.gov/pmc/articles/PMC6912891/	SRA	PRJNA574251	Acorn ant	Temnothorax curvispinosus
Sehli et al. 2022	https://journals.asm.org/doi/full/10.1128/mra.00256-22	NCBI	PRJNA728736	Human: Moroccans	Homo sapiens
Sevellec et al. 2018	https://microbiomejournal.biomedcentral.com/articles/10.1186/s40168-018-0427-2	SRA	PRJNA394764	Lake whitefish	Coregonus clupeaformis	study sampled both dwarf and regular-sized whitefish
Shelomi & Chen 2020	https://www.mdpi.com/2075-4450/11/11/782	SRA	PRJNA547367	Coconut rhinoceros beetle	Oryctes rhinoceros	excluded larval and midgut samples
Silva et al. 2022	https://link.springer.com/article/10.1186/s12866-022-02571-5	SRA	PRJNA820596	Mosquito	Aedes aegypti	3 differnet locations in Brazil
Skrodenyte-Abraciauskiene et al. 2022	https://pubmed.ncbi.nlm.nih.gov/34741645/		PRJNA731642	Baltic salmon	Salmo salar
Smith et al. 2017	https://www.ncbi.nlm.nih.gov/pmc/articles/PMC5427142/	SRA	PRJNA362233	Mormon cricket	Anabrus simplex	lab raised
Smith et al. 2021	https://www.frontiersin.org/articles/10.3389/fmicb.2021.657754/full#h7	SRA	PRJNA702542	Venomous snake	Laticauda laticaudata	3 different species of venomous snakes
Smits et al. 2017	https://www.science.org/doi/full/10.1126/science.aan4834	NCBI	PRJNA392012	Human: Hadza tribe	Homo sapiens	from Tanzania
Stoffel et al. 2020	https://onlinelibrary.wiley.com/doi/full/10.1111/mec.15385	ENA	PRJEB36555	Northern elephant seal	Mirounga angustirostris
Suarez Moo et al. 2020	https://www.frontiersin.org/articles/10.3389/fmicb.2020.01698/full	SRA	PRJNA603992	Dung beetle	Copris incertus	trimmed forward read at 10 bp
Suenami et al. 2019a	https://www.nature.com/articles/s41598-019-46388-1	SRA	DRA007725	Hornets	Vespa simillima
Suenami et al. 2019b	https://www.nature.com/articles/s41598-019-46388-1	SRA	DRA007725	Asian giant hornet/japanese hornet	Vespa mandarinia
Sylvain et al. 2020a	https://journals.asm.org/doi/full/10.1128/AEM.00789-20	SRA	PRJNA574456	Flag cichlid	Mesonauta festivus
Sylvain et al. 2020b	https://journals.asm.org/doi/full/10.1128/AEM.00789-20	SRA	PRJNA574456	Redeye piranha	Serrasalmus rhombeus
Tang et al. 2019	https://www.frontiersin.org/articles/10.3389/fmicb.2019.02409/full#h7	NCBI	PRJNA539906	Chinese alligator	Alligator sinensis
Tang et al. 2020	https://www.frontiersin.org/articles/10.3389/fmicb.2020.00550/full	NCBI	PRJNA594801	Chinese crocodile lizard	Shinisaurus crocodilurus	Samples from 2 different field locations
Tang et al. 2022	https://www.ncbi.nlm.nih.gov/pmc/articles/PMC9248866/	SRA	PRJNA817415	Tokay gecko	Gekko gecko	includes captive samples. captive and wild samples had indistinguishable sample IDs
Terova et al. 2019	https://link.springer.com/article/10.1007/s11160-019-09558-y	EBI	PRJEB28677	Rainbow trout	Oncorhynchus mykiss	4 diets constituting increasing percentages of insect Hermetia illucens
Tinker & Ottesen 2018	https://journals.plos.org/plosone/article?id=10.1371/journal.pone.0208917	SRA	SRP132948	Narrow-winged Mantis	Tenodera angustipennis
Tinker et al. 2016	https://journals.asm.org/doi/full/10.1128/AEM.01837-16	SRA	SRP075213	American cockroach	Periplaneta americana
Tong et al. 2020	https://www.sciencedirect.com/science/article/pii/S0048969720336639	SRA	PRJNA516808-PRJNA516799-PRJNA516797-PRJNA428920-PRJNA509086	Brown frog	Rana temporaria
Trevelline et al. 2019	https://academic.oup.com/femsec/article/95/7/fiz086/5519851	SRA	PRJNA491710	Eastern fence lizard	Sceloporus undulatus
Vasco et al. 2022	https://animal.microbiome.biomedcentral.com/articles/10.1186/s42523-022-00218-4	SRA	PRJNA950095	Marine iguana	Amblyrhynchus cristatus
Vasemägi et al 2017	https://journals.asm.org/doi/full/10.1128/mSphere.00418-17	SRA	PRJNA388139	Brown trout	Salmo trutta
Vernier et al. 2020	https://www.science.org/doi/full/10.1126/sciadv.abd3431	NCBI	PRJNA630281	Honeybee	Apis mellifera
Videvall et al. 2018	https://onlinelibrary.wiley.com/doi/full/10.1111/1755-0998.12744	ENA	PRJEB22640	Common ostrich	Struthio camelus
Wagener et al. 2022	https://link.springer.com/article/10.1007/s00248-021-01896-4	NCBI	PRJNA774346	Guttural toad	Sclerophrys gutturalis
Walker et al. 2020	https://link.springer.com/article/10.1007/s00248-019-01456-x#article-info	SRA	PRJNA590016	Northern slimy salamander	Plethodon glutinosus
Walter et al. 2019	https://www.mdpi.com/2076-2607/7/7/209	ENA	PRJEB22384	Atlantic cod	Gadus morhua
Wang et al. 2019	https://pubs.acs.org/doi/full/10.1021/acs.est.8b06695?casa token=2JjlURMSGGQAAAAA%3AKf4XIQKwSH8qE9JyTr4VXHBqg419NHfofRFHF0vbajjQpTCshftzjhZPPub9WgoZ9wL-g8kffeRHXm0L	NCBI	PRJNA516551	Earthworm	Metaphire sieboldi
Wang et al. 2020	Diversity of the gut microbiome in three grasshopper species using 16S rRNA and determination of cellulose digestibility [PeerJ]	NCBI SRA	PRJNA635459	Grasshopper	Aiolopus tamulus	excluded samples undergoing manipulation of diet
Wang et al. 2021a	https://www.ncbi.nlm.nih.gov/pmc/articles/PMC8354547/	SRA	PRJNA717171	Naked carp	Gymnocypris przewalskii
Wang et al. 2021b	https://www.nature.com/articles/s41598-021-98995-6	SRA	PRJNA767645	Fire salamander	Salamandra salamandra	excluded juveniles
Wang et al. 2021c	https://www.sciencedirect.com/science/article/pii/S1744117X21000010	SRA	SRP193122	Carp	Ctenopharyngodon idella
Wang et al. 2021d	https://avianres.biomedcentral.com/articles/10.1186/s40657-021-00287-0	SRA	PRJNA723140	Himalayan griffon	Gyps himalayensis
Wasimuddin et al. 2017	https://onlinelibrary.wiley.com/doi/full/10.1111/mec.14278	SRA	SRP044660	South african cheetah	Acinonyx jubatus jubatus
Wasimuddin et al. 2018	https://www.nature.com/articles/s41396-018-0239-1	SRA	PRJNA473909	Jamaican fruit bat	Artibeus jamaicensis	excluded those infected with Astroviruses
Wei et al. 2019	https://bmcgenomics.biomedcentral.com/articles/10.1186/s12864-019-6219-7	SRA	SRP162721	Mud crab	Scylla paramamosain
Wei et al. 2020	https://www.sciencedirect.com/science/article/pii/S0045653520310845	SRA	PRJNA589175	Swimming crab	Portunidae spp.	excluded experimental samples
Wei et al. 2022	https://www.sciencedirect.com/science/article/pii/S0025326X22007044	SRA	PRJNA818100	Sea cucumber	Stichopus ocellatus
Weng et al. 2016	https://bmcgenomics.biomedcentral.com/articles/10.1186/s12864-016-3318-6	SRA	PRJNA338082	Brown tree frog	Litoria ewingii	nonhibernating
Wiebler et al. 2018	https://royal.societypublishing.org/doi/full/10.1098/rspb.2018.0241#d1e1623	NCBI	PRJNA432152	Wood frog	Lithobates sylvaticus
Williams et al. 2022	https://journals.asm.org/doi/full/10.1128/aem.00530-22#F5	NCBI	PRJNA861826	Slender anole lizard	Anolis apletophallus	Samples were taken post-heat-wave
Wu et al. 2022	https://www.mdpi.com/2076-2615/12/18/2361	SRA	PRJNA847054	Mud snail	Ilyanassa obsoleta
Xiao et al. 2023	https://journals.asm.org/doi/10.1128/spectrum.03585-22	SRA	PRJNA816559	Fire ant	Solenopsis invicta
Yanez-Montalvo et al. 2021	https://link.springer.com/article/10.1007/s00284-021-02531-8	SRA	PRJNA639572	Baird's tapir	Tapirus bairdii
Zhang et al. 2017	https://journals.plos.org/plosone/article?id=10.1371/journal.pone.0187842	SRA	PRJNA393231	Crab	Austinograea alayseae	indicated genus in metadata sample id
Zhang et al. 2021a	https://www.ncbi.nlm.nih.gov/pmc/articles/PMC8388656/	SRA	PRJNA673584	Garden lizard	Calotes versicolor
Zhang et al. 2021b	https://journals.asm.org/doi/10.1128/msystems.00917-21	SRA	PRJNA640924	Mud crab	Scylla paramamosain
Zhang et al. 2021c	https://pmc.ncbi.nlm.nih.gov/articles/PMC8179220/	SRA	PRJNA558047	Sunda pangolin	Manis javanica
Zhang et al. 2022	https://www.sciencedirect.com/science/article/pii/S2351989422001275	SRA	PRJNA825498	Mongolia racerunner	Eremias argus
Zhong et al. 2021	https://www.nature.com/articles/s41598-021-94395-y	SRA	SRP116573	Striped stem borer	Chilo suppressalis
Zhong et al. 2022	https://link.springer.com/article/10.1007/s00338-021-02200-z	SRA	PRJNA743773	Sea snakes	Hydrophis cyanocinctus
Zhou et al. 2022a	https://academic.oup.com/jee/article/115/4/1102/6619338	SRA	SRP266561	Beet armyworm	Spodoptera exigua
Zhou et al. 2022b	https://www.mdpi.com/2075-4450/13/4/361	SRA	PRJNA795812	Bush cricket	Gampsocleis gratiosa	Lab-reared, male and female
Zhu et al. 2021	https://www.frontiersin.org/articles/10.3389/fmicb.2021.543767/full	SRA	PRJNA659382	Chinese giant salamander	Andrias davidianus
Zhu et al. 2022a	https://journals.asm.org/doi/full/10.1128/spectrum.00266-22	SRA	PRJNA763753	Stone leek leafminer	Liriomyza chinensis
Zhu et al. 2022b	https://journals.asm.org/doi/full/10.1128/spectrum.00266-22	SRA	PRJNA763753	American serpentine leafminer	Liriomyza trifolii
Zhu et al. 2022c	https://microbiomejournal.biomedcentral.com/articles/10.1186/s40168-021-01214-7	SRA	PRJNA679381	Croaker	Larimichthys crocea
Zoqratt et al. 2018	5826.pdf (peerj.com)	SRA NCBI	SRP126985	Shrimp	Litopenaeus vannamei
Zuo et al. 2017	https://journals.plos.org/plosone/article?id=10.1371/journal.pone.0188919	SRA	SRP120900	Arctic lamprey	Lethenteron camtschaticum

## Sheet: Sample Metadata
SampleID	Phylum	Class	Order	Family	Genus	Species	Diet	Specific Diet	Study Name	Primer	Link (from database)	Study Accession Number
abdelrhman1	Chordata	Reptilia	Testudines	Cheloniidae	Caretta	Caretta caretta	Omnivore	Omnivore	Abdelrhman et al. 2016	V4	https://www.frontiersin.org/articles/10.3389/fmicb.2016.01060/full#h7	PRJNA314462
abdelrhman2	Chordata	Reptilia	Testudines	Cheloniidae	Caretta	Caretta caretta	Omnivore	Omnivore	Abdelrhman et al. 2016	V4	https://www.frontiersin.org/articles/10.3389/fmicb.2016.01060/full#h7	PRJNA314462
abdelrhman3	Chordata	Reptilia	Testudines	Cheloniidae	Caretta	Caretta caretta	Omnivore	Omnivore	Abdelrhman et al. 2016	V4	https://www.frontiersin.org/articles/10.3389/fmicb.2016.01060/full#h7	PRJNA314462
abdelrhman4	Chordata	Reptilia	Testudines	Cheloniidae	Caretta	Caretta caretta	Omnivore	Omnivore	Abdelrhman et al. 2016	V4	https://www.frontiersin.org/articles/10.3389/fmicb.2016.01060/full#h7	PRJNA314462
abdelrhman5	Chordata	Reptilia	Testudines	Cheloniidae	Caretta	Caretta caretta	Omnivore	Omnivore	Abdelrhman et al. 2016	V4	https://www.frontiersin.org/articles/10.3389/fmicb.2016.01060/full#h7	PRJNA314462
abdelrhman6	Chordata	Reptilia	Testudines	Cheloniidae	Caretta	Caretta caretta	Omnivore	Omnivore	Abdelrhman et al. 2016	V4	https://www.frontiersin.org/articles/10.3389/fmicb.2016.01060/full#h7	PRJNA314462
abdelrhman7	Chordata	Reptilia	Testudines	Cheloniidae	Caretta	Caretta caretta	Omnivore	Omnivore	Abdelrhman et al. 2016	V4	https://www.frontiersin.org/articles/10.3389/fmicb.2016.01060/full#h7	PRJNA314462
abdelrhman8	Chordata	Reptilia	Testudines	Cheloniidae	Caretta	Caretta caretta	Omnivore	Omnivore	Abdelrhman et al. 2016	V4	https://www.frontiersin.org/articles/10.3389/fmicb.2016.01060/full#h7	PRJNA314462
abdelrhman9	Chordata	Reptilia	Testudines	Cheloniidae	Caretta	Caretta caretta	Omnivore	Omnivore	Abdelrhman et al. 2016	V4	https://www.frontiersin.org/articles/10.3389/fmicb.2016.01060/full#h7	PRJNA314462
abdelrhman10	Chordata	Reptilia	Testudines	Cheloniidae	Caretta	Caretta caretta	Omnivore	Omnivore	Abdelrhman et al. 2016	V4	https://www.frontiersin.org/articles/10.3389/fmicb.2016.01060/full#h7	PRJNA314462
Akremchuk1	Chordata	Mammalia	Primates	Hominidae	Homo	Homo sapiens	Omnivore	Omnivore	Akremchuk et al. 2021	V3-V4	https://cyberleninka.ru/article/n/gut-microbiome-of-healthy-people-and-patients-with-hematological-malignancies-in-belarus	PRJNA777832
Akremchuk2	Chordata	Mammalia	Primates	Hominidae	Homo	Homo sapiens	Omnivore	Omnivore	Akremchuk et al. 2021	V3-V4	https://cyberleninka.ru/article/n/gut-microbiome-of-healthy-people-and-patients-with-hematological-malignancies-in-belarus	PRJNA777832
Akremchuk3	Chordata	Mammalia	Primates	Hominidae	Homo	Homo sapiens	Omnivore	Omnivore	Akremchuk et al. 2021	V3-V4	https://cyberleninka.ru/article/n/gut-microbiome-of-healthy-people-and-patients-with-hematological-malignancies-in-belarus	PRJNA777832
Akremchuk4	Chordata	Mammalia	Primates	Hominidae	Homo	Homo sapiens	Omnivore	Omnivore	Akremchuk et al. 2021	V3-V4	https://cyberleninka.ru/article/n/gut-microbiome-of-healthy-people-and-patients-with-hematological-malignancies-in-belarus	PRJNA777832
Akremchuk5	Chordata	Mammalia	Primates	Hominidae	Homo	Homo sapiens	Omnivore	Omnivore	Akremchuk et al. 2021	V3-V4	https://cyberleninka.ru/article/n/gut-microbiome-of-healthy-people-and-patients-with-hematological-malignancies-in-belarus	PRJNA777832
Akremchuk6	Chordata	Mammalia	Primates	Hominidae	Homo	Homo sapiens	Omnivore	Omnivore	Akremchuk et al. 2021	V3-V4	https://cyberleninka.ru/article/n/gut-microbiome-of-healthy-people-and-patients-with-hematological-malignancies-in-belarus	PRJNA777832
Akremchuk7	Chordata	Mammalia	Primates	Hominidae	Homo	Homo sapiens	Omnivore	Omnivore	Akremchuk et al. 2021	V3-V4	https://cyberleninka.ru/article/n/gut-microbiome-of-healthy-people-and-patients-with-hematological-malignancies-in-belarus	PRJNA777832
Akremchuk8	Chordata	Mammalia	Primates	Hominidae	Homo	Homo sapiens	Omnivore	Omnivore	Akremchuk et al. 2021	V3-V4	https://cyberleninka.ru/article/n/gut-microbiome-of-healthy-people-and-patients-with-hematological-malignancies-in-belarus	PRJNA777832
Akremchuk9	Chordata	Mammalia	Primates	Hominidae	Homo	Homo sapiens	Omnivore	Omnivore	Akremchuk et al. 2021	V3-V4	https://cyberleninka.ru/article/n/gut-microbiome-of-healthy-people-and-patients-with-hematological-malignancies-in-belarus	PRJNA777832
Akremchuk10	Chordata	Mammalia	Primates	Hominidae	Homo	Homo sapiens	Omnivore	Omnivore	Akremchuk et al. 2021	V3-V4	https://cyberleninka.ru/article/n/gut-microbiome-of-healthy-people-and-patients-with-hematological-malignancies-in-belarus	PRJNA777832
Akremchuk11	Chordata	Mammalia	Primates	Hominidae	Homo	Homo sapiens	Omnivore	Omnivore	Akremchuk et al. 2021	V3-V4	https://cyberleninka.ru/article/n/gut-microbiome-of-healthy-people-and-patients-with-hematological-malignancies-in-belarus	PRJNA777832
Akremchuk12	Chordata	Mammalia	Primates	Hominidae	Homo	Homo sapiens	Omnivore	Omnivore	Akremchuk et al. 2021	V3-V4	https://cyberleninka.ru/article/n/gut-microbiome-of-healthy-people-and-patients-with-hematological-malignancies-in-belarus	PRJNA777832
Akremchuk13	Chordata	Mammalia	Primates	Hominidae	Homo	Homo sapiens	Omnivore	Omnivore	Akremchuk et al. 2021	V3-V4	https://cyberleninka.ru/article/n/gut-microbiome-of-healthy-people-and-patients-with-hematological-malignancies-in-belarus	PRJNA777832
Akremchuk14	Chordata	Mammalia	Primates	Hominidae	Homo	Homo sapiens	Omnivore	Omnivore	Akremchuk et al. 2021	V3-V4	https://cyberleninka.ru/article/n/gut-microbiome-of-healthy-people-and-patients-with-hematological-malignancies-in-belarus	PRJNA777832
Akremchuk15	Chordata	Mammalia	Primates	Hominidae	Homo	Homo sapiens	Omnivore	Omnivore	Akremchuk et al. 2021	V3-V4	https://cyberleninka.ru/article/n/gut-microbiome-of-healthy-people-and-patients-with-hematological-malignancies-in-belarus	PRJNA777832
Akremchuk16	Chordata	Mammalia	Primates	Hominidae	Homo	Homo sapiens	Omnivore	Omnivore	Akremchuk et al. 2021	V3-V4	https://cyberleninka.ru/article/n/gut-microbiome-of-healthy-people-and-patients-with-hematological-malignancies-in-belarus	PRJNA777832
Akremchuk17	Chordata	Mammalia	Primates	Hominidae	Homo	Homo sapiens	Omnivore	Omnivore	Akremchuk et al. 2021	V3-V4	https://cyberleninka.ru/article/n/gut-microbiome-of-healthy-people-and-patients-with-hematological-malignancies-in-belarus	PRJNA777832
Akremchuk18	Chordata	Mammalia	Primates	Hominidae	Homo	Homo sapiens	Omnivore	Omnivore	Akremchuk et al. 2021	V3-V4	https://cyberleninka.ru/article/n/gut-microbiome-of-healthy-people-and-patients-with-hematological-malignancies-in-belarus	PRJNA777832
Akremchuk19	Chordata	Mammalia	Primates	Hominidae	Homo	Homo sapiens	Omnivore	Omnivore	Akremchuk et al. 2021	V3-V4	https://cyberleninka.ru/article/n/gut-microbiome-of-healthy-people-and-patients-with-hematological-malignancies-in-belarus	PRJNA777832
Akremchuk20	Chordata	Mammalia	Primates	Hominidae	Homo	Homo sapiens	Omnivore	Omnivore	Akremchuk et al. 2021	V3-V4	https://cyberleninka.ru/article/n/gut-microbiome-of-healthy-people-and-patients-with-hematological-malignancies-in-belarus	PRJNA777832
Akremchuk21	Chordata	Mammalia	Primates	Hominidae	Homo	Homo sapiens	Omnivore	Omnivore	Akremchuk et al. 2021	V3-V4	https://cyberleninka.ru/article/n/gut-microbiome-of-healthy-people-and-patients-with-hematological-malignancies-in-belarus	PRJNA777832
Akremchuk22	Chordata	Mammalia	Primates	Hominidae	Homo	Homo sapiens	Omnivore	Omnivore	Akremchuk et al. 2021	V3-V4	https://cyberleninka.ru/article/n/gut-microbiome-of-healthy-people-and-patients-with-hematological-malignancies-in-belarus	PRJNA777832
Akremchuk23	Chordata	Mammalia	Primates	Hominidae	Homo	Homo sapiens	Omnivore	Omnivore	Akremchuk et al. 2021	V3-V4	https://cyberleninka.ru/article/n/gut-microbiome-of-healthy-people-and-patients-with-hematological-malignancies-in-belarus	PRJNA777832
Akremchuk24	Chordata	Mammalia	Primates	Hominidae	Homo	Homo sapiens	Omnivore	Omnivore	Akremchuk et al. 2021	V3-V4	https://cyberleninka.ru/article/n/gut-microbiome-of-healthy-people-and-patients-with-hematological-malignancies-in-belarus	PRJNA777832
Akremchuk25	Chordata	Mammalia	Primates	Hominidae	Homo	Homo sapiens	Omnivore	Omnivore	Akremchuk et al. 2021	V3-V4	https://cyberleninka.ru/article/n/gut-microbiome-of-healthy-people-and-patients-with-hematological-malignancies-in-belarus	PRJNA777832
Akremchuk26	Chordata	Mammalia	Primates	Hominidae	Homo	Homo sapiens	Omnivore	Omnivore	Akremchuk et al. 2021	V3-V4	https://cyberleninka.ru/article/n/gut-microbiome-of-healthy-people-and-patients-with-hematological-malignancies-in-belarus	PRJNA777832
Akremchuk27	Chordata	Mammalia	Primates	Hominidae	Homo	Homo sapiens	Omnivore	Omnivore	Akremchuk et al. 2021	V3-V4	https://cyberleninka.ru/article/n/gut-microbiome-of-healthy-people-and-patients-with-hematological-malignancies-in-belarus	PRJNA777832
Akremchuk28	Chordata	Mammalia	Primates	Hominidae	Homo	Homo sapiens	Omnivore	Omnivore	Akremchuk et al. 2021	V3-V4	https://cyberleninka.ru/article/n/gut-microbiome-of-healthy-people-and-patients-with-hematological-malignancies-in-belarus	PRJNA777832
Akremchuk29	Chordata	Mammalia	Primates	Hominidae	Homo	Homo sapiens	Omnivore	Omnivore	Akremchuk et al. 2021	V3-V4	https://cyberleninka.ru/article/n/gut-microbiome-of-healthy-people-and-patients-with-hematological-malignancies-in-belarus	PRJNA777832
Akremchuk30	Chordata	Mammalia	Primates	Hominidae	Homo	Homo sapiens	Omnivore	Omnivore	Akremchuk et al. 2021	V3-V4	https://cyberleninka.ru/article/n/gut-microbiome-of-healthy-people-and-patients-with-hematological-malignancies-in-belarus	PRJNA777832
angelakis1	Chordata	Mammalia	Primates	Cercopithecidae	Papio	Papio hamadryas	Omnivore	Omnivore	Angelakis et al. 2016	V3-V4	https://www.ncbi.nlm.nih.gov/pmc/articles/PMC5006041/	PRJEB9815
angelakis2	Chordata	Mammalia	Primates	Cercopithecidae	Papio	Papio hamadryas	Omnivore	Omnivore	Angelakis et al. 2016	V3-V4	https://www.ncbi.nlm.nih.gov/pmc/articles/PMC5006041/	PRJEB9815
angelakis3	Chordata	Mammalia	Primates	Cercopithecidae	Papio	Papio hamadryas	Omnivore	Omnivore	Angelakis et al. 2016	V3-V4	https://www.ncbi.nlm.nih.gov/pmc/articles/PMC5006041/	PRJEB9815
angelakis4	Chordata	Mammalia	Primates	Cercopithecidae	Papio	Papio hamadryas	Omnivore	Omnivore	Angelakis et al. 2016	V3-V4	https://www.ncbi.nlm.nih.gov/pmc/articles/PMC5006041/	PRJEB9815
angelakis5	Chordata	Mammalia	Primates	Cercopithecidae	Papio	Papio hamadryas	Omnivore	Omnivore	Angelakis et al. 2016	V3-V4	https://www.ncbi.nlm.nih.gov/pmc/articles/PMC5006041/	PRJEB9815
angelakis6	Chordata	Mammalia	Primates	Cercopithecidae	Papio	Papio hamadryas	Omnivore	Omnivore	Angelakis et al. 2016	V3-V4	https://www.ncbi.nlm.nih.gov/pmc/articles/PMC5006041/	PRJEB9815
angelakis7	Chordata	Mammalia	Primates	Cercopithecidae	Papio	Papio hamadryas	Omnivore	Omnivore	Angelakis et al. 2016	V3-V4	https://www.ncbi.nlm.nih.gov/pmc/articles/PMC5006041/	PRJEB9815
angelakis8	Chordata	Mammalia	Primates	Cercopithecidae	Papio	Papio hamadryas	Omnivore	Omnivore	Angelakis et al. 2016	V3-V4	https://www.ncbi.nlm.nih.gov/pmc/articles/PMC5006041/	PRJEB9815
angelakis9	Chordata	Mammalia	Primates	Cercopithecidae	Papio	Papio hamadryas	Omnivore	Omnivore	Angelakis et al. 2016	V3-V4	https://www.ncbi.nlm.nih.gov/pmc/articles/PMC5006041/	PRJEB9815
angelakis10	Chordata	Mammalia	Primates	Cercopithecidae	Papio	Papio hamadryas	Omnivore	Omnivore	Angelakis et al. 2016	V3-V4	https://www.ncbi.nlm.nih.gov/pmc/articles/PMC5006041/	PRJEB9815
angelakis11	Chordata	Mammalia	Primates	Cercopithecidae	Papio	Papio hamadryas	Omnivore	Omnivore	Angelakis et al. 2016	V3-V4	https://www.ncbi.nlm.nih.gov/pmc/articles/PMC5006041/	PRJEB9815
angelakis12	Chordata	Mammalia	Primates	Cercopithecidae	Papio	Papio hamadryas	Omnivore	Omnivore	Angelakis et al. 2016	V3-V4	https://www.ncbi.nlm.nih.gov/pmc/articles/PMC5006041/	PRJEB9815
angelakis13	Chordata	Mammalia	Primates	Cercopithecidae	Papio	Papio hamadryas	Omnivore	Omnivore	Angelakis et al. 2016	V3-V4	https://www.ncbi.nlm.nih.gov/pmc/articles/PMC5006041/	PRJEB9815
angelakis14	Chordata	Mammalia	Primates	Cercopithecidae	Papio	Papio hamadryas	Omnivore	Omnivore	Angelakis et al. 2016	V3-V4	https://www.ncbi.nlm.nih.gov/pmc/articles/PMC5006041/	PRJEB9815
angelakis15	Chordata	Mammalia	Primates	Cercopithecidae	Papio	Papio hamadryas	Omnivore	Omnivore	Angelakis et al. 2016	V3-V4	https://www.ncbi.nlm.nih.gov/pmc/articles/PMC5006041/	PRJEB9815
angelakis16	Chordata	Mammalia	Primates	Cercopithecidae	Papio	Papio hamadryas	Omnivore	Omnivore	Angelakis et al. 2016	V3-V4	https://www.ncbi.nlm.nih.gov/pmc/articles/PMC5006041/	PRJEB9815
bai1	Chordata	Mammalia	Cetacea	Delphinidae	Peponocephala	Peponocephala electra	Carnivore	Carnivore	Bai et al. 2022	V4	https://www.mdpi.com/2076-2607/10/3/572	PRJNA801934
bai2	Chordata	Mammalia	Cetacea	Delphinidae	Peponocephala	Peponocephala electra	Carnivore	Carnivore	Bai et al. 2022	V4	https://www.mdpi.com/2076-2607/10/3/572	PRJNA801934
bai3	Chordata	Mammalia	Cetacea	Delphinidae	Peponocephala	Peponocephala electra	Carnivore	Carnivore	Bai et al. 2022	V4	https://www.mdpi.com/2076-2607/10/3/572	PRJNA801934
bai4	Chordata	Mammalia	Cetacea	Delphinidae	Peponocephala	Peponocephala electra	Carnivore	Carnivore	Bai et al. 2022	V4	https://www.mdpi.com/2076-2607/10/3/572	PRJNA801934
bai5	Chordata	Mammalia	Cetacea	Delphinidae	Peponocephala	Peponocephala electra	Carnivore	Carnivore	Bai et al. 2022	V4	https://www.mdpi.com/2076-2607/10/3/572	PRJNA801934
bai6	Chordata	Mammalia	Cetacea	Delphinidae	Peponocephala	Peponocephala electra	Carnivore	Carnivore	Bai et al. 2022	V4	https://www.mdpi.com/2076-2607/10/3/572	PRJNA801934
bai7	Chordata	Mammalia	Cetacea	Delphinidae	Peponocephala	Peponocephala electra	Carnivore	Carnivore	Bai et al. 2022	V4	https://www.mdpi.com/2076-2607/10/3/572	PRJNA801934
bai8	Chordata	Mammalia	Cetacea	Delphinidae	Peponocephala	Peponocephala electra	Carnivore	Carnivore	Bai et al. 2022	V4	https://www.mdpi.com/2076-2607/10/3/572	PRJNA801934
baldo1	Chordata	Reptilia	Squamata	Lacertidae	Podarcis	Podarcis lilfordi	Omnivore	Omnivore	Baldo et al. 2023a	V3-V4	https://peerj.com/articles/14511/	PRJNA764850
baldo2	Chordata	Reptilia	Squamata	Lacertidae	Podarcis	Podarcis lilfordi	Omnivore	Omnivore	Baldo et al. 2023a	V3-V4	https://peerj.com/articles/14511/	PRJNA764850
baldo3	Chordata	Reptilia	Squamata	Lacertidae	Podarcis	Podarcis lilfordi	Omnivore	Omnivore	Baldo et al. 2023a	V3-V4	https://peerj.com/articles/14511/	PRJNA764850
baldo4	Chordata	Reptilia	Squamata	Lacertidae	Podarcis	Podarcis lilfordi	Omnivore	Omnivore	Baldo et al. 2023a	V3-V4	https://peerj.com/articles/14511/	PRJNA764850
baldo5	Chordata	Reptilia	Squamata	Lacertidae	Podarcis	Podarcis lilfordi	Omnivore	Omnivore	Baldo et al. 2023a	V3-V4	https://peerj.com/articles/14511/	PRJNA764850
baldo6	Chordata	Reptilia	Squamata	Lacertidae	Podarcis	Podarcis lilfordi	Omnivore	Omnivore	Baldo et al. 2023a	V3-V4	https://peerj.com/articles/14511/	PRJNA764850
baldo7	Chordata	Reptilia	Squamata	Lacertidae	Podarcis	Podarcis lilfordi	Omnivore	Omnivore	Baldo et al. 2023a	V3-V4	https://peerj.com/articles/14511/	PRJNA764850
baldo8	Chordata	Reptilia	Squamata	Lacertidae	Podarcis	Podarcis lilfordi	Omnivore	Omnivore	Baldo et al. 2023a	V3-V4	https://peerj.com/articles/14511/	PRJNA764850
baldo9	Chordata	Reptilia	Squamata	Lacertidae	Podarcis	Podarcis lilfordi	Omnivore	Omnivore	Baldo et al. 2023a	V3-V4	https://peerj.com/articles/14511/	PRJNA764850
baldo10	Chordata	Reptilia	Squamata	Lacertidae	Podarcis	Podarcis lilfordi	Omnivore	Omnivore	Baldo et al. 2023a	V3-V4	https://peerj.com/articles/14511/	PRJNA764850
baldo11	Chordata	Reptilia	Squamata	Lacertidae	Podarcis	Podarcis lilfordi	Omnivore	Omnivore	Baldo et al. 2023a	V3-V4	https://peerj.com/articles/14511/	PRJNA764850
baldo12	Chordata	Reptilia	Squamata	Lacertidae	Podarcis	Podarcis lilfordi	Omnivore	Omnivore	Baldo et al. 2023a	V3-V4	https://peerj.com/articles/14511/	PRJNA764850
baldo13	Chordata	Reptilia	Squamata	Lacertidae	Podarcis	Podarcis lilfordi	Omnivore	Omnivore	Baldo et al. 2023a	V3-V4	https://peerj.com/articles/14511/	PRJNA764850
baldo14	Chordata	Reptilia	Squamata	Lacertidae	Podarcis	Podarcis lilfordi	Omnivore	Omnivore	Baldo et al. 2023a	V3-V4	https://peerj.com/articles/14511/	PRJNA764850
baldo15	Chordata	Reptilia	Squamata	Lacertidae	Podarcis	Podarcis lilfordi	Omnivore	Omnivore	Baldo et al. 2023a	V3-V4	https://peerj.com/articles/14511/	PRJNA764850
baldo16	Chordata	Reptilia	Squamata	Lacertidae	Podarcis	Podarcis lilfordi	Omnivore	Omnivore	Baldo et al. 2023a	V3-V4	https://peerj.com/articles/14511/	PRJNA764850
baldo17	Chordata	Reptilia	Squamata	Lacertidae	Podarcis	Podarcis lilfordi	Omnivore	Omnivore	Baldo et al. 2023a	V3-V4	https://peerj.com/articles/14511/	PRJNA764850
baldo18	Chordata	Reptilia	Squamata	Lacertidae	Podarcis	Podarcis lilfordi	Omnivore	Omnivore	Baldo et al. 2023a	V3-V4	https://peerj.com/articles/14511/	PRJNA764850
baldo19	Chordata	Reptilia	Squamata	Lacertidae	Podarcis	Podarcis lilfordi	Omnivore	Omnivore	Baldo et al. 2023a	V3-V4	https://peerj.com/articles/14511/	PRJNA764850
baldo20	Chordata	Reptilia	Squamata	Lacertidae	Podarcis	Podarcis lilfordi	Omnivore	Omnivore	Baldo et al. 2023a	V3-V4	https://peerj.com/articles/14511/	PRJNA764850
baldo21	Chordata	Reptilia	Squamata	Lacertidae	Podarcis	Podarcis lilfordi	Omnivore	Omnivore	Baldo et al. 2023a	V3-V4	https://peerj.com/articles/14511/	PRJNA764850
baldo22	Chordata	Reptilia	Squamata	Lacertidae	Podarcis	Podarcis lilfordi	Omnivore	Omnivore	Baldo et al. 2023a	V3-V4	https://peerj.com/articles/14511/	PRJNA764850
baldo23	Chordata	Reptilia	Squamata	Lacertidae	Podarcis	Podarcis lilfordi	Omnivore	Omnivore	Baldo et al. 2023a	V3-V4	https://peerj.com/articles/14511/	PRJNA764850
baldo24	Chordata	Reptilia	Squamata	Lacertidae	Podarcis	Podarcis lilfordi	Omnivore	Omnivore	Baldo et al. 2023a	V3-V4	https://peerj.com/articles/14511/	PRJNA764850
baldo25	Chordata	Reptilia	Squamata	Lacertidae	Podarcis	Podarcis lilfordi	Omnivore	Omnivore	Baldo et al. 2023a	V3-V4	https://peerj.com/articles/14511/	PRJNA764850
baldo26	Chordata	Reptilia	Squamata	Lacertidae	Podarcis	Podarcis lilfordi	Omnivore	Omnivore	Baldo et al. 2023a	V3-V4	https://peerj.com/articles/14511/	PRJNA764850
baldo27	Chordata	Reptilia	Squamata	Lacertidae	Podarcis	Podarcis lilfordi	Omnivore	Omnivore	Baldo et al. 2023a	V3-V4	https://peerj.com/articles/14511/	PRJNA764850
baldo28	Chordata	Reptilia	Squamata	Lacertidae	Podarcis	Podarcis lilfordi	Omnivore	Omnivore	Baldo et al. 2023a	V3-V4	https://peerj.com/articles/14511/	PRJNA764850
baldo29	Chordata	Reptilia	Squamata	Lacertidae	Podarcis	Podarcis lilfordi	Omnivore	Omnivore	Baldo et al. 2023a	V3-V4	https://peerj.com/articles/14511/	PRJNA764850
baldo30	Chordata	Reptilia	Squamata	Lacertidae	Podarcis	Podarcis lilfordi	Omnivore	Omnivore	Baldo et al. 2023a	V3-V4	https://peerj.com/articles/14511/	PRJNA764850
Baldo1	Chordata	Reptilia	Squamata	Lacertidae	Podarcis	Podarcis lilfordi	Omnivore	Omnivore	Baldo et al. 2023b	V3-V4	https://peerj.com/articles/14511/	PRJNA764850
Baldo2	Chordata	Reptilia	Squamata	Lacertidae	Podarcis	Podarcis lilfordi	Omnivore	Omnivore	Baldo et al. 2023b	V3-V4	https://peerj.com/articles/14511/	PRJNA764850
Baldo3	Chordata	Reptilia	Squamata	Lacertidae	Podarcis	Podarcis lilfordi	Omnivore	Omnivore	Baldo et al. 2023b	V3-V4	https://peerj.com/articles/14511/	PRJNA764850
Baldo4	Chordata	Reptilia	Squamata	Lacertidae	Podarcis	Podarcis lilfordi	Omnivore	Omnivore	Baldo et al. 2023b	V3-V4	https://peerj.com/articles/14511/	PRJNA764850
Baldo5	Chordata	Reptilia	Squamata	Lacertidae	Podarcis	Podarcis lilfordi	Omnivore	Omnivore	Baldo et al. 2023b	V3-V4	https://peerj.com/articles/14511/	PRJNA764850
Baldo6	Chordata	Reptilia	Squamata	Lacertidae	Podarcis	Podarcis lilfordi	Omnivore	Omnivore	Baldo et al. 2023b	V3-V4	https://peerj.com/articles/14511/	PRJNA764850
Baldo7	Chordata	Reptilia	Squamata	Lacertidae	Podarcis	Podarcis lilfordi	Omnivore	Omnivore	Baldo et al. 2023b	V3-V4	https://peerj.com/articles/14511/	PRJNA764850
Baldo8	Chordata	Reptilia	Squamata	Lacertidae	Podarcis	Podarcis lilfordi	Omnivore	Omnivore	Baldo et al. 2023b	V3-V4	https://peerj.com/articles/14511/	PRJNA764850
Baldo9	Chordata	Reptilia	Squamata	Lacertidae	Podarcis	Podarcis lilfordi	Omnivore	Omnivore	Baldo et al. 2023b	V3-V4	https://peerj.com/articles/14511/	PRJNA764850
Baldo10	Chordata	Reptilia	Squamata	Lacertidae	Podarcis	Podarcis lilfordi	Omnivore	Omnivore	Baldo et al. 2023b	V3-V4	https://peerj.com/articles/14511/	PRJNA764850
Baldo11	Chordata	Reptilia	Squamata	Lacertidae	Podarcis	Podarcis lilfordi	Omnivore	Omnivore	Baldo et al. 2023b	V3-V4	https://peerj.com/articles/14511/	PRJNA764850
Baldo12	Chordata	Reptilia	Squamata	Lacertidae	Podarcis	Podarcis lilfordi	Omnivore	Omnivore	Baldo et al. 2023b	V3-V4	https://peerj.com/articles/14511/	PRJNA764850
Baldo13	Chordata	Reptilia	Squamata	Lacertidae	Podarcis	Podarcis lilfordi	Omnivore	Omnivore	Baldo et al. 2023b	V3-V4	https://peerj.com/articles/14511/	PRJNA764850
Baldo14	Chordata	Reptilia	Squamata	Lacertidae	Podarcis	Podarcis lilfordi	Omnivore	Omnivore	Baldo et al. 2023b	V3-V4	https://peerj.com/articles/14511/	PRJNA764850
Baldo15	Chordata	Reptilia	Squamata	Lacertidae	Podarcis	Podarcis lilfordi	Omnivore	Omnivore	Baldo et al. 2023b	V3-V4	https://peerj.com/articles/14511/	PRJNA764850
Baldo16	Chordata	Reptilia	Squamata	Lacertidae	Podarcis	Podarcis lilfordi	Omnivore	Omnivore	Baldo et al. 2023b	V3-V4	https://peerj.com/articles/14511/	PRJNA764850
Baldo17	Chordata	Reptilia	Squamata	Lacertidae	Podarcis	Podarcis lilfordi	Omnivore	Omnivore	Baldo et al. 2023b	V3-V4	https://peerj.com/articles/14511/	PRJNA764850
Baldo18	Chordata	Reptilia	Squamata	Lacertidae	Podarcis	Podarcis lilfordi	Omnivore	Omnivore	Baldo et al. 2023b	V3-V4	https://peerj.com/articles/14511/	PRJNA764850
Baldo19	Chordata	Reptilia	Squamata	Lacertidae	Podarcis	Podarcis lilfordi	Omnivore	Omnivore	Baldo et al. 2023b	V3-V4	https://peerj.com/articles/14511/	PRJNA764850
Baldo20	Chordata	Reptilia	Squamata	Lacertidae	Podarcis	Podarcis lilfordi	Omnivore	Omnivore	Baldo et al. 2023b	V3-V4	https://peerj.com/articles/14511/	PRJNA764850
Baldo21	Chordata	Reptilia	Squamata	Lacertidae	Podarcis	Podarcis lilfordi	Omnivore	Omnivore	Baldo et al. 2023b	V3-V4	https://peerj.com/articles/14511/	PRJNA764850
Baldo22	Chordata	Reptilia	Squamata	Lacertidae	Podarcis	Podarcis lilfordi	Omnivore	Omnivore	Baldo et al. 2023b	V3-V4	https://peerj.com/articles/14511/	PRJNA764850
Baldo23	Chordata	Reptilia	Squamata	Lacertidae	Podarcis	Podarcis lilfordi	Omnivore	Omnivore	Baldo et al. 2023b	V3-V4	https://peerj.com/articles/14511/	PRJNA764850
Baldo24	Chordata	Reptilia	Squamata	Lacertidae	Podarcis	Podarcis lilfordi	Omnivore	Omnivore	Baldo et al. 2023b	V3-V4	https://peerj.com/articles/14511/	PRJNA764850
Baldo25	Chordata	Reptilia	Squamata	Lacertidae	Podarcis	Podarcis lilfordi	Omnivore	Omnivore	Baldo et al. 2023b	V3-V4	https://peerj.com/articles/14511/	PRJNA764850
Baldo26	Chordata	Reptilia	Squamata	Lacertidae	Podarcis	Podarcis lilfordi	Omnivore	Omnivore	Baldo et al. 2023b	V3-V4	https://peerj.com/articles/14511/	PRJNA764850
Baldo27	Chordata	Reptilia	Squamata	Lacertidae	Podarcis	Podarcis lilfordi	Omnivore	Omnivore	Baldo et al. 2023b	V3-V4	https://peerj.com/articles/14511/	PRJNA764850
Baldo28	Chordata	Reptilia	Squamata	Lacertidae	Podarcis	Podarcis lilfordi	Omnivore	Omnivore	Baldo et al. 2023b	V3-V4	https://peerj.com/articles/14511/	PRJNA764850
Baldo29	Chordata	Reptilia	Squamata	Lacertidae	Podarcis	Podarcis lilfordi	Omnivore	Omnivore	Baldo et al. 2023b	V3-V4	https://peerj.com/articles/14511/	PRJNA764850
Baldo30	Chordata	Reptilia	Squamata	Lacertidae	Podarcis	Podarcis lilfordi	Omnivore	Omnivore	Baldo et al. 2023b	V3-V4	https://peerj.com/articles/14511/	PRJNA764850
Berlow1	Chordata	Aves	Passeriformes	Passerellidae	Zonotrichia	Zonotrichia leucophrys	Omnivore	Omnivore	Berlow et al. 2021	V4	https://link.springer.com/article/10.1007/s00248-020-01569-8	PRJNA634155
Berlow2	Chordata	Aves	Passeriformes	Passerellidae	Zonotrichia	Zonotrichia leucophrys	Omnivore	Omnivore	Berlow et al. 2021	V4	https://link.springer.com/article/10.1007/s00248-020-01569-8	PRJNA634155
Berlow3	Chordata	Aves	Passeriformes	Passerellidae	Zonotrichia	Zonotrichia leucophrys	Omnivore	Omnivore	Berlow et al. 2021	V4	https://link.springer.com/article/10.1007/s00248-020-01569-8	PRJNA634155
Berlow4	Chordata	Aves	Passeriformes	Passerellidae	Zonotrichia	Zonotrichia leucophrys	Omnivore	Omnivore	Berlow et al. 2021	V4	https://link.springer.com/article/10.1007/s00248-020-01569-8	PRJNA634155
Berlow5	Chordata	Aves	Passeriformes	Passerellidae	Zonotrichia	Zonotrichia leucophrys	Omnivore	Omnivore	Berlow et al. 2021	V4	https://link.springer.com/article/10.1007/s00248-020-01569-8	PRJNA634155
Berlow6	Chordata	Aves	Passeriformes	Passerellidae	Zonotrichia	Zonotrichia leucophrys	Omnivore	Omnivore	Berlow et al. 2021	V4	https://link.springer.com/article/10.1007/s00248-020-01569-8	PRJNA634155
Berlow7	Chordata	Aves	Passeriformes	Passerellidae	Zonotrichia	Zonotrichia leucophrys	Omnivore	Omnivore	Berlow et al. 2021	V4	https://link.springer.com/article/10.1007/s00248-020-01569-8	PRJNA634155
Berlow8	Chordata	Aves	Passeriformes	Passerellidae	Zonotrichia	Zonotrichia leucophrys	Omnivore	Omnivore	Berlow et al. 2021	V4	https://link.springer.com/article/10.1007/s00248-020-01569-8	PRJNA634155
Berlow9	Chordata	Aves	Passeriformes	Passerellidae	Zonotrichia	Zonotrichia leucophrys	Omnivore	Omnivore	Berlow et al. 2021	V4	https://link.springer.com/article/10.1007/s00248-020-01569-8	PRJNA634155
Berlow10	Chordata	Aves	Passeriformes	Passerellidae	Zonotrichia	Zonotrichia leucophrys	Omnivore	Omnivore	Berlow et al. 2021	V4	https://link.springer.com/article/10.1007/s00248-020-01569-8	PRJNA634155
Berlow11	Chordata	Aves	Passeriformes	Passerellidae	Zonotrichia	Zonotrichia leucophrys	Omnivore	Omnivore	Berlow et al. 2021	V4	https://link.springer.com/article/10.1007/s00248-020-01569-8	PRJNA634155
Berlow12	Chordata	Aves	Passeriformes	Passerellidae	Zonotrichia	Zonotrichia leucophrys	Omnivore	Omnivore	Berlow et al. 2021	V4	https://link.springer.com/article/10.1007/s00248-020-01569-8	PRJNA634155
Berlow13	Chordata	Aves	Passeriformes	Passerellidae	Zonotrichia	Zonotrichia leucophrys	Omnivore	Omnivore	Berlow et al. 2021	V4	https://link.springer.com/article/10.1007/s00248-020-01569-8	PRJNA634155
Berlow14	Chordata	Aves	Passeriformes	Passerellidae	Zonotrichia	Zonotrichia leucophrys	Omnivore	Omnivore	Berlow et al. 2021	V4	https://link.springer.com/article/10.1007/s00248-020-01569-8	PRJNA634155
Berlow15	Chordata	Aves	Passeriformes	Passerellidae	Zonotrichia	Zonotrichia leucophrys	Omnivore	Omnivore	Berlow et al. 2021	V4	https://link.springer.com/article/10.1007/s00248-020-01569-8	PRJNA634155
Berlow16	Chordata	Aves	Passeriformes	Passerellidae	Zonotrichia	Zonotrichia leucophrys	Omnivore	Omnivore	Berlow et al. 2021	V4	https://link.springer.com/article/10.1007/s00248-020-01569-8	PRJNA634155
Berlow17	Chordata	Aves	Passeriformes	Passerellidae	Zonotrichia	Zonotrichia leucophrys	Omnivore	Omnivore	Berlow et al. 2021	V4	https://link.springer.com/article/10.1007/s00248-020-01569-8	PRJNA634155
Berlow18	Chordata	Aves	Passeriformes	Passerellidae	Zonotrichia	Zonotrichia leucophrys	Omnivore	Omnivore	Berlow et al. 2021	V4	https://link.springer.com/article/10.1007/s00248-020-01569-8	PRJNA634155
Berlow19	Chordata	Aves	Passeriformes	Passerellidae	Zonotrichia	Zonotrichia leucophrys	Omnivore	Omnivore	Berlow et al. 2021	V4	https://link.springer.com/article/10.1007/s00248-020-01569-8	PRJNA634155
Berlow20	Chordata	Aves	Passeriformes	Passerellidae	Zonotrichia	Zonotrichia leucophrys	Omnivore	Omnivore	Berlow et al. 2021	V4	https://link.springer.com/article/10.1007/s00248-020-01569-8	PRJNA634155
Berlow21	Chordata	Aves	Passeriformes	Passerellidae	Zonotrichia	Zonotrichia leucophrys	Omnivore	Omnivore	Berlow et al. 2021	V4	https://link.springer.com/article/10.1007/s00248-020-01569-8	PRJNA634155
Berlow22	Chordata	Aves	Passeriformes	Passerellidae	Zonotrichia	Zonotrichia leucophrys	Omnivore	Omnivore	Berlow et al. 2021	V4	https://link.springer.com/article/10.1007/s00248-020-01569-8	PRJNA634155
Berlow23	Chordata	Aves	Passeriformes	Passerellidae	Zonotrichia	Zonotrichia leucophrys	Omnivore	Omnivore	Berlow et al. 2021	V4	https://link.springer.com/article/10.1007/s00248-020-01569-8	PRJNA634155
Berlow24	Chordata	Aves	Passeriformes	Passerellidae	Zonotrichia	Zonotrichia leucophrys	Omnivore	Omnivore	Berlow et al. 2021	V4	https://link.springer.com/article/10.1007/s00248-020-01569-8	PRJNA634155
Berlow25	Chordata	Aves	Passeriformes	Passerellidae	Zonotrichia	Zonotrichia leucophrys	Omnivore	Omnivore	Berlow et al. 2021	V4	https://link.springer.com/article/10.1007/s00248-020-01569-8	PRJNA634155
Berlow26	Chordata	Aves	Passeriformes	Passerellidae	Zonotrichia	Zonotrichia leucophrys	Omnivore	Omnivore	Berlow et al. 2021	V4	https://link.springer.com/article/10.1007/s00248-020-01569-8	PRJNA634155
Berlow27	Chordata	Aves	Passeriformes	Passerellidae	Zonotrichia	Zonotrichia leucophrys	Omnivore	Omnivore	Berlow et al. 2021	V4	https://link.springer.com/article/10.1007/s00248-020-01569-8	PRJNA634155
Berlow28	Chordata	Aves	Passeriformes	Passerellidae	Zonotrichia	Zonotrichia leucophrys	Omnivore	Omnivore	Berlow et al. 2021	V4	https://link.springer.com/article/10.1007/s00248-020-01569-8	PRJNA634155
Berlow29	Chordata	Aves	Passeriformes	Passerellidae	Zonotrichia	Zonotrichia leucophrys	Omnivore	Omnivore	Berlow et al. 2021	V4	https://link.springer.com/article/10.1007/s00248-020-01569-8	PRJNA634155
Berlow30	Chordata	Aves	Passeriformes	Passerellidae	Zonotrichia	Zonotrichia leucophrys	Omnivore	Omnivore	Berlow et al. 2021	V4	https://link.springer.com/article/10.1007/s00248-020-01569-8	PRJNA634155
bornbusch1	Chordata	Mammalia	Primates	Strepsirrhini	Lemur	Lemur catta	Omnivore	Omnivore	Bornbusch et al. 2022	V4	https://www.nature.com/articles/s41598-022-26861-0#data-availability	PRJNA821395
bornbusch2	Chordata	Mammalia	Primates	Strepsirrhini	Lemur	Lemur catta	Omnivore	Omnivore	Bornbusch et al. 2022	V4	https://www.nature.com/articles/s41598-022-26861-0#data-availability	PRJNA821395
bornbusch3	Chordata	Mammalia	Primates	Strepsirrhini	Lemur	Lemur catta	Omnivore	Omnivore	Bornbusch et al. 2022	V4	https://www.nature.com/articles/s41598-022-26861-0#data-availability	PRJNA821395
bornbusch4	Chordata	Mammalia	Primates	Strepsirrhini	Lemur	Lemur catta	Omnivore	Omnivore	Bornbusch et al. 2022	V4	https://www.nature.com/articles/s41598-022-26861-0#data-availability	PRJNA821395
bornbusch5	Chordata	Mammalia	Primates	Strepsirrhini	Lemur	Lemur catta	Omnivore	Omnivore	Bornbusch et al. 2022	V4	https://www.nature.com/articles/s41598-022-26861-0#data-availability	PRJNA821395
bornbusch6	Chordata	Mammalia	Primates	Strepsirrhini	Lemur	Lemur catta	Omnivore	Omnivore	Bornbusch et al. 2022	V4	https://www.nature.com/articles/s41598-022-26861-0#data-availability	PRJNA821395
bornbusch7	Chordata	Mammalia	Primates	Strepsirrhini	Lemur	Lemur catta	Omnivore	Omnivore	Bornbusch et al. 2022	V4	https://www.nature.com/articles/s41598-022-26861-0#data-availability	PRJNA821395
bornbusch8	Chordata	Mammalia	Primates	Strepsirrhini	Lemur	Lemur catta	Omnivore	Omnivore	Bornbusch et al. 2022	V4	https://www.nature.com/articles/s41598-022-26861-0#data-availability	PRJNA821395
bornbusch9	Chordata	Mammalia	Primates	Strepsirrhini	Lemur	Lemur catta	Omnivore	Omnivore	Bornbusch et al. 2022	V4	https://www.nature.com/articles/s41598-022-26861-0#data-availability	PRJNA821395
bornbusch10	Chordata	Mammalia	Primates	Strepsirrhini	Lemur	Lemur catta	Omnivore	Omnivore	Bornbusch et al. 2022	V4	https://www.nature.com/articles/s41598-022-26861-0#data-availability	PRJNA821395
bornbusch11	Chordata	Mammalia	Primates	Strepsirrhini	Lemur	Lemur catta	Omnivore	Omnivore	Bornbusch et al. 2022	V4	https://www.nature.com/articles/s41598-022-26861-0#data-availability	PRJNA821395
bornbusch12	Chordata	Mammalia	Primates	Strepsirrhini	Lemur	Lemur catta	Omnivore	Omnivore	Bornbusch et al. 2022	V4	https://www.nature.com/articles/s41598-022-26861-0#data-availability	PRJNA821395
bornbusch13	Chordata	Mammalia	Primates	Strepsirrhini	Lemur	Lemur catta	Omnivore	Omnivore	Bornbusch et al. 2022	V4	https://www.nature.com/articles/s41598-022-26861-0#data-availability	PRJNA821395
bornbusch14	Chordata	Mammalia	Primates	Strepsirrhini	Lemur	Lemur catta	Omnivore	Omnivore	Bornbusch et al. 2022	V4	https://www.nature.com/articles/s41598-022-26861-0#data-availability	PRJNA821395
bornbusch15	Chordata	Mammalia	Primates	Strepsirrhini	Lemur	Lemur catta	Omnivore	Omnivore	Bornbusch et al. 2022	V4	https://www.nature.com/articles/s41598-022-26861-0#data-availability	PRJNA821395
bornbusch16	Chordata	Mammalia	Primates	Strepsirrhini	Lemur	Lemur catta	Omnivore	Omnivore	Bornbusch et al. 2022	V4	https://www.nature.com/articles/s41598-022-26861-0#data-availability	PRJNA821395
bornbusch17	Chordata	Mammalia	Primates	Strepsirrhini	Lemur	Lemur catta	Omnivore	Omnivore	Bornbusch et al. 2022	V4	https://www.nature.com/articles/s41598-022-26861-0#data-availability	PRJNA821395
bornbusch18	Chordata	Mammalia	Primates	Strepsirrhini	Lemur	Lemur catta	Omnivore	Omnivore	Bornbusch et al. 2022	V4	https://www.nature.com/articles/s41598-022-26861-0#data-availability	PRJNA821395
bornbusch19	Chordata	Mammalia	Primates	Strepsirrhini	Lemur	Lemur catta	Omnivore	Omnivore	Bornbusch et al. 2022	V4	https://www.nature.com/articles/s41598-022-26861-0#data-availability	PRJNA821395
bornbusch20	Chordata	Mammalia	Primates	Strepsirrhini	Lemur	Lemur catta	Omnivore	Omnivore	Bornbusch et al. 2022	V4	https://www.nature.com/articles/s41598-022-26861-0#data-availability	PRJNA821395
bornbusch21	Chordata	Mammalia	Primates	Strepsirrhini	Lemur	Lemur catta	Omnivore	Omnivore	Bornbusch et al. 2022	V4	https://www.nature.com/articles/s41598-022-26861-0#data-availability	PRJNA821395
bornbusch22	Chordata	Mammalia	Primates	Strepsirrhini	Lemur	Lemur catta	Omnivore	Omnivore	Bornbusch et al. 2022	V4	https://www.nature.com/articles/s41598-022-26861-0#data-availability	PRJNA821395
bornbusch23	Chordata	Mammalia	Primates	Strepsirrhini	Lemur	Lemur catta	Omnivore	Omnivore	Bornbusch et al. 2022	V4	https://www.nature.com/articles/s41598-022-26861-0#data-availability	PRJNA821395
bornbusch24	Chordata	Mammalia	Primates	Strepsirrhini	Lemur	Lemur catta	Omnivore	Omnivore	Bornbusch et al. 2022	V4	https://www.nature.com/articles/s41598-022-26861-0#data-availability	PRJNA821395
bornbusch25	Chordata	Mammalia	Primates	Strepsirrhini	Lemur	Lemur catta	Omnivore	Omnivore	Bornbusch et al. 2022	V4	https://www.nature.com/articles/s41598-022-26861-0#data-availability	PRJNA821395
bornbusch26	Chordata	Mammalia	Primates	Strepsirrhini	Lemur	Lemur catta	Omnivore	Omnivore	Bornbusch et al. 2022	V4	https://www.nature.com/articles/s41598-022-26861-0#data-availability	PRJNA821395
bornbusch27	Chordata	Mammalia	Primates	Strepsirrhini	Lemur	Lemur catta	Omnivore	Omnivore	Bornbusch et al. 2022	V4	https://www.nature.com/articles/s41598-022-26861-0#data-availability	PRJNA821395
bornbusch28	Chordata	Mammalia	Primates	Strepsirrhini	Lemur	Lemur catta	Omnivore	Omnivore	Bornbusch et al. 2022	V4	https://www.nature.com/articles/s41598-022-26861-0#data-availability	PRJNA821395
bornbusch29	Chordata	Mammalia	Primates	Strepsirrhini	Lemur	Lemur catta	Omnivore	Omnivore	Bornbusch et al. 2022	V4	https://www.nature.com/articles/s41598-022-26861-0#data-availability	PRJNA821395
bornbusch30	Chordata	Mammalia	Primates	Strepsirrhini	Lemur	Lemur catta	Omnivore	Omnivore	Bornbusch et al. 2022	V4	https://www.nature.com/articles/s41598-022-26861-0#data-availability	PRJNA821395
budd1	Chordata	Mammalia	Proboscidea	Elephantidae	Loxodonta	Loxodonta africana	Herbivore	Herbivore	Budd et al. 2020	V4	https://onlinelibrary.wiley.com/doi/full/10.1002/ece3.6305	PRJNA587772
budd2	Chordata	Mammalia	Proboscidea	Elephantidae	Loxodonta	Loxodonta africana	Herbivore	Herbivore	Budd et al. 2020	V4	https://onlinelibrary.wiley.com/doi/full/10.1002/ece3.6305	PRJNA587772
budd3	Chordata	Mammalia	Proboscidea	Elephantidae	Loxodonta	Loxodonta africana	Herbivore	Herbivore	Budd et al. 2020	V4	https://onlinelibrary.wiley.com/doi/full/10.1002/ece3.6305	PRJNA587772
budd4	Chordata	Mammalia	Proboscidea	Elephantidae	Loxodonta	Loxodonta africana	Herbivore	Herbivore	Budd et al. 2020	V4	https://onlinelibrary.wiley.com/doi/full/10.1002/ece3.6305	PRJNA587772
budd5	Chordata	Mammalia	Proboscidea	Elephantidae	Loxodonta	Loxodonta africana	Herbivore	Herbivore	Budd et al. 2020	V4	https://onlinelibrary.wiley.com/doi/full/10.1002/ece3.6305	PRJNA587772
budd6	Chordata	Mammalia	Proboscidea	Elephantidae	Loxodonta	Loxodonta africana	Herbivore	Herbivore	Budd et al. 2020	V4	https://onlinelibrary.wiley.com/doi/full/10.1002/ece3.6305	PRJNA587772
budd7	Chordata	Mammalia	Proboscidea	Elephantidae	Loxodonta	Loxodonta africana	Herbivore	Herbivore	Budd et al. 2020	V4	https://onlinelibrary.wiley.com/doi/full/10.1002/ece3.6305	PRJNA587772
budd8	Chordata	Mammalia	Proboscidea	Elephantidae	Loxodonta	Loxodonta africana	Herbivore	Herbivore	Budd et al. 2020	V4	https://onlinelibrary.wiley.com/doi/full/10.1002/ece3.6305	PRJNA587772
budd9	Chordata	Mammalia	Proboscidea	Elephantidae	Loxodonta	Loxodonta africana	Herbivore	Herbivore	Budd et al. 2020	V4	https://onlinelibrary.wiley.com/doi/full/10.1002/ece3.6305	PRJNA587772
budd10	Chordata	Mammalia	Proboscidea	Elephantidae	Loxodonta	Loxodonta africana	Herbivore	Herbivore	Budd et al. 2020	V4	https://onlinelibrary.wiley.com/doi/full/10.1002/ece3.6305	PRJNA587772
budd11	Chordata	Mammalia	Proboscidea	Elephantidae	Loxodonta	Loxodonta africana	Herbivore	Herbivore	Budd et al. 2020	V4	https://onlinelibrary.wiley.com/doi/full/10.1002/ece3.6305	PRJNA587772
budd12	Chordata	Mammalia	Proboscidea	Elephantidae	Loxodonta	Loxodonta africana	Herbivore	Herbivore	Budd et al. 2020	V4	https://onlinelibrary.wiley.com/doi/full/10.1002/ece3.6305	PRJNA587772
budd13	Chordata	Mammalia	Proboscidea	Elephantidae	Loxodonta	Loxodonta africana	Herbivore	Herbivore	Budd et al. 2020	V4	https://onlinelibrary.wiley.com/doi/full/10.1002/ece3.6305	PRJNA587772
budd14	Chordata	Mammalia	Proboscidea	Elephantidae	Loxodonta	Loxodonta africana	Herbivore	Herbivore	Budd et al. 2020	V4	https://onlinelibrary.wiley.com/doi/full/10.1002/ece3.6305	PRJNA587772
budd15	Chordata	Mammalia	Proboscidea	Elephantidae	Loxodonta	Loxodonta africana	Herbivore	Herbivore	Budd et al. 2020	V4	https://onlinelibrary.wiley.com/doi/full/10.1002/ece3.6305	PRJNA587772
budd16	Chordata	Mammalia	Proboscidea	Elephantidae	Loxodonta	Loxodonta africana	Herbivore	Herbivore	Budd et al. 2020	V4	https://onlinelibrary.wiley.com/doi/full/10.1002/ece3.6305	PRJNA587772
budd17	Chordata	Mammalia	Proboscidea	Elephantidae	Loxodonta	Loxodonta africana	Herbivore	Herbivore	Budd et al. 2020	V4	https://onlinelibrary.wiley.com/doi/full/10.1002/ece3.6305	PRJNA587772
budd18	Chordata	Mammalia	Proboscidea	Elephantidae	Loxodonta	Loxodonta africana	Herbivore	Herbivore	Budd et al. 2020	V4	https://onlinelibrary.wiley.com/doi/full/10.1002/ece3.6305	PRJNA587772
budd19	Chordata	Mammalia	Proboscidea	Elephantidae	Loxodonta	Loxodonta africana	Herbivore	Herbivore	Budd et al. 2020	V4	https://onlinelibrary.wiley.com/doi/full/10.1002/ece3.6305	PRJNA587772
budd20	Chordata	Mammalia	Proboscidea	Elephantidae	Loxodonta	Loxodonta africana	Herbivore	Herbivore	Budd et al. 2020	V4	https://onlinelibrary.wiley.com/doi/full/10.1002/ece3.6305	PRJNA587772
budd21	Chordata	Mammalia	Proboscidea	Elephantidae	Loxodonta	Loxodonta africana	Herbivore	Herbivore	Budd et al. 2020	V4	https://onlinelibrary.wiley.com/doi/full/10.1002/ece3.6305	PRJNA587772
budd22	Chordata	Mammalia	Proboscidea	Elephantidae	Loxodonta	Loxodonta africana	Herbivore	Herbivore	Budd et al. 2020	V4	https://onlinelibrary.wiley.com/doi/full/10.1002/ece3.6305	PRJNA587772
budd23	Chordata	Mammalia	Proboscidea	Elephantidae	Loxodonta	Loxodonta africana	Herbivore	Herbivore	Budd et al. 2020	V4	https://onlinelibrary.wiley.com/doi/full/10.1002/ece3.6305	PRJNA587772
budd24	Chordata	Mammalia	Proboscidea	Elephantidae	Loxodonta	Loxodonta africana	Herbivore	Herbivore	Budd et al. 2020	V4	https://onlinelibrary.wiley.com/doi/full/10.1002/ece3.6305	PRJNA587772
budd25	Chordata	Mammalia	Proboscidea	Elephantidae	Loxodonta	Loxodonta africana	Herbivore	Herbivore	Budd et al. 2020	V4	https://onlinelibrary.wiley.com/doi/full/10.1002/ece3.6305	PRJNA587772
budd26	Chordata	Mammalia	Proboscidea	Elephantidae	Loxodonta	Loxodonta africana	Herbivore	Herbivore	Budd et al. 2020	V4	https://onlinelibrary.wiley.com/doi/full/10.1002/ece3.6305	PRJNA587772
budd27	Chordata	Mammalia	Proboscidea	Elephantidae	Loxodonta	Loxodonta africana	Herbivore	Herbivore	Budd et al. 2020	V4	https://onlinelibrary.wiley.com/doi/full/10.1002/ece3.6305	PRJNA587772
budd28	Chordata	Mammalia	Proboscidea	Elephantidae	Loxodonta	Loxodonta africana	Herbivore	Herbivore	Budd et al. 2020	V4	https://onlinelibrary.wiley.com/doi/full/10.1002/ece3.6305	PRJNA587772
budd29	Chordata	Mammalia	Proboscidea	Elephantidae	Loxodonta	Loxodonta africana	Herbivore	Herbivore	Budd et al. 2020	V4	https://onlinelibrary.wiley.com/doi/full/10.1002/ece3.6305	PRJNA587772
budd30	Chordata	Mammalia	Proboscidea	Elephantidae	Loxodonta	Loxodonta africana	Herbivore	Herbivore	Budd et al. 2020	V4	https://onlinelibrary.wiley.com/doi/full/10.1002/ece3.6305	PRJNA587772
Bunker1	Chordata	Reptilia	Squamata	Phrynosomatidae	Sceloporus	Sceloporus virgatus	Carnivore	Carnivore	Bunker et al. 2022	V4	https://www.nature.com/articles/s41598-022-24518-6	PRJNA813560
Bunker2	Chordata	Reptilia	Squamata	Phrynosomatidae	Sceloporus	Sceloporus virgatus	Carnivore	Carnivore	Bunker et al. 2022	V4	https://www.nature.com/articles/s41598-022-24518-6	PRJNA813560
Bunker3	Chordata	Reptilia	Squamata	Phrynosomatidae	Sceloporus	Sceloporus virgatus	Carnivore	Carnivore	Bunker et al. 2022	V4	https://www.nature.com/articles/s41598-022-24518-6	PRJNA813560
Bunker4	Chordata	Reptilia	Squamata	Phrynosomatidae	Sceloporus	Sceloporus virgatus	Carnivore	Carnivore	Bunker et al. 2022	V4	https://www.nature.com/articles/s41598-022-24518-6	PRJNA813560
Bunker5	Chordata	Reptilia	Squamata	Phrynosomatidae	Sceloporus	Sceloporus virgatus	Carnivore	Carnivore	Bunker et al. 2022	V4	https://www.nature.com/articles/s41598-022-24518-6	PRJNA813560
Bunker6	Chordata	Reptilia	Squamata	Phrynosomatidae	Sceloporus	Sceloporus virgatus	Carnivore	Carnivore	Bunker et al. 2022	V4	https://www.nature.com/articles/s41598-022-24518-6	PRJNA813560
Bunker7	Chordata	Reptilia	Squamata	Phrynosomatidae	Sceloporus	Sceloporus virgatus	Carnivore	Carnivore	Bunker et al. 2022	V4	https://www.nature.com/articles/s41598-022-24518-6	PRJNA813560
Bunker8	Chordata	Reptilia	Squamata	Phrynosomatidae	Sceloporus	Sceloporus virgatus	Carnivore	Carnivore	Bunker et al. 2022	V4	https://www.nature.com/articles/s41598-022-24518-6	PRJNA813560
Bunker9	Chordata	Reptilia	Squamata	Phrynosomatidae	Sceloporus	Sceloporus virgatus	Carnivore	Carnivore	Bunker et al. 2022	V4	https://www.nature.com/articles/s41598-022-24518-6	PRJNA813560
Bunker10	Chordata	Reptilia	Squamata	Phrynosomatidae	Sceloporus	Sceloporus virgatus	Carnivore	Carnivore	Bunker et al. 2022	V4	https://www.nature.com/articles/s41598-022-24518-6	PRJNA813560
Bunker11	Chordata	Reptilia	Squamata	Phrynosomatidae	Sceloporus	Sceloporus virgatus	Carnivore	Carnivore	Bunker et al. 2022	V4	https://www.nature.com/articles/s41598-022-24518-6	PRJNA813560
Bunker12	Chordata	Reptilia	Squamata	Phrynosomatidae	Sceloporus	Sceloporus virgatus	Carnivore	Carnivore	Bunker et al. 2022	V4	https://www.nature.com/articles/s41598-022-24518-6	PRJNA813560
Bunker13	Chordata	Reptilia	Squamata	Phrynosomatidae	Sceloporus	Sceloporus virgatus	Carnivore	Carnivore	Bunker et al. 2022	V4	https://www.nature.com/articles/s41598-022-24518-6	PRJNA813560
Bunker14	Chordata	Reptilia	Squamata	Phrynosomatidae	Sceloporus	Sceloporus virgatus	Carnivore	Carnivore	Bunker et al. 2022	V4	https://www.nature.com/articles/s41598-022-24518-6	PRJNA813560
Bunker15	Chordata	Reptilia	Squamata	Phrynosomatidae	Sceloporus	Sceloporus virgatus	Carnivore	Carnivore	Bunker et al. 2022	V4	https://www.nature.com/articles/s41598-022-24518-6	PRJNA813560
Bunker16	Chordata	Reptilia	Squamata	Phrynosomatidae	Sceloporus	Sceloporus virgatus	Carnivore	Carnivore	Bunker et al. 2022	V4	https://www.nature.com/articles/s41598-022-24518-6	PRJNA813560
Bunker17	Chordata	Reptilia	Squamata	Phrynosomatidae	Sceloporus	Sceloporus virgatus	Carnivore	Carnivore	Bunker et al. 2022	V4	https://www.nature.com/articles/s41598-022-24518-6	PRJNA813560
Bunker18	Chordata	Reptilia	Squamata	Phrynosomatidae	Sceloporus	Sceloporus virgatus	Carnivore	Carnivore	Bunker et al. 2022	V4	https://www.nature.com/articles/s41598-022-24518-6	PRJNA813560
Bunker19	Chordata	Reptilia	Squamata	Phrynosomatidae	Sceloporus	Sceloporus virgatus	Carnivore	Carnivore	Bunker et al. 2022	V4	https://www.nature.com/articles/s41598-022-24518-6	PRJNA813560
Bunker20	Chordata	Reptilia	Squamata	Phrynosomatidae	Sceloporus	Sceloporus virgatus	Carnivore	Carnivore	Bunker et al. 2022	V4	https://www.nature.com/articles/s41598-022-24518-6	PRJNA813560
Bunker21	Chordata	Reptilia	Squamata	Phrynosomatidae	Sceloporus	Sceloporus virgatus	Carnivore	Carnivore	Bunker et al. 2022	V4	https://www.nature.com/articles/s41598-022-24518-6	PRJNA813560
Bunker22	Chordata	Reptilia	Squamata	Phrynosomatidae	Sceloporus	Sceloporus virgatus	Carnivore	Carnivore	Bunker et al. 2022	V4	https://www.nature.com/articles/s41598-022-24518-6	PRJNA813560
Bunker23	Chordata	Reptilia	Squamata	Phrynosomatidae	Sceloporus	Sceloporus virgatus	Carnivore	Carnivore	Bunker et al. 2022	V4	https://www.nature.com/articles/s41598-022-24518-6	PRJNA813560
Bunker24	Chordata	Reptilia	Squamata	Phrynosomatidae	Sceloporus	Sceloporus virgatus	Carnivore	Carnivore	Bunker et al. 2022	V4	https://www.nature.com/articles/s41598-022-24518-6	PRJNA813560
Bunker25	Chordata	Reptilia	Squamata	Phrynosomatidae	Sceloporus	Sceloporus virgatus	Carnivore	Carnivore	Bunker et al. 2022	V4	https://www.nature.com/articles/s41598-022-24518-6	PRJNA813560
Bunker26	Chordata	Reptilia	Squamata	Phrynosomatidae	Sceloporus	Sceloporus virgatus	Carnivore	Carnivore	Bunker et al. 2022	V4	https://www.nature.com/articles/s41598-022-24518-6	PRJNA813560
Bunker27	Chordata	Reptilia	Squamata	Phrynosomatidae	Sceloporus	Sceloporus virgatus	Carnivore	Carnivore	Bunker et al. 2022	V4	https://www.nature.com/articles/s41598-022-24518-6	PRJNA813560
Bunker28	Chordata	Reptilia	Squamata	Phrynosomatidae	Sceloporus	Sceloporus virgatus	Carnivore	Carnivore	Bunker et al. 2022	V4	https://www.nature.com/articles/s41598-022-24518-6	PRJNA813560
Bunker29	Chordata	Reptilia	Squamata	Phrynosomatidae	Sceloporus	Sceloporus virgatus	Carnivore	Carnivore	Bunker et al. 2022	V4	https://www.nature.com/articles/s41598-022-24518-6	PRJNA813560
Bunker30	Chordata	Reptilia	Squamata	Phrynosomatidae	Sceloporus	Sceloporus virgatus	Carnivore	Carnivore	Bunker et al. 2022	V4	https://www.nature.com/articles/s41598-022-24518-6	PRJNA813560
Burke1	Chordata	Mammalia	Dasyuromorphia	Dasyuridae	Dasyurus	Dasyurus hallucatus	Carnivore	Carnivore	Burke et al. 2018	V3-V4	https://www.mdpi.com/2076-2607/6/3/68	PRJNA473283
Burke2	Chordata	Mammalia	Dasyuromorphia	Dasyuridae	Dasyurus	Dasyurus hallucatus	Carnivore	Carnivore	Burke et al. 2018	V3-V4	https://www.mdpi.com/2076-2607/6/3/68	PRJNA473283
Burke3	Chordata	Mammalia	Dasyuromorphia	Dasyuridae	Dasyurus	Dasyurus hallucatus	Carnivore	Carnivore	Burke et al. 2018	V3-V4	https://www.mdpi.com/2076-2607/6/3/68	PRJNA473283
Burke4	Chordata	Mammalia	Dasyuromorphia	Dasyuridae	Dasyurus	Dasyurus hallucatus	Carnivore	Carnivore	Burke et al. 2018	V3-V4	https://www.mdpi.com/2076-2607/6/3/68	PRJNA473283
Burke5	Chordata	Mammalia	Dasyuromorphia	Dasyuridae	Dasyurus	Dasyurus hallucatus	Carnivore	Carnivore	Burke et al. 2018	V3-V4	https://www.mdpi.com/2076-2607/6/3/68	PRJNA473283
Burke6	Chordata	Mammalia	Dasyuromorphia	Dasyuridae	Dasyurus	Dasyurus hallucatus	Carnivore	Carnivore	Burke et al. 2018	V3-V4	https://www.mdpi.com/2076-2607/6/3/68	PRJNA473283
Burke7	Chordata	Mammalia	Dasyuromorphia	Dasyuridae	Dasyurus	Dasyurus hallucatus	Carnivore	Carnivore	Burke et al. 2018	V3-V4	https://www.mdpi.com/2076-2607/6/3/68	PRJNA473283
Burke8	Chordata	Mammalia	Dasyuromorphia	Dasyuridae	Dasyurus	Dasyurus hallucatus	Carnivore	Carnivore	Burke et al. 2018	V3-V4	https://www.mdpi.com/2076-2607/6/3/68	PRJNA473283
Burke9	Chordata	Mammalia	Dasyuromorphia	Dasyuridae	Dasyurus	Dasyurus hallucatus	Carnivore	Carnivore	Burke et al. 2018	V3-V4	https://www.mdpi.com/2076-2607/6/3/68	PRJNA473283
Burke10	Chordata	Mammalia	Dasyuromorphia	Dasyuridae	Dasyurus	Dasyurus hallucatus	Carnivore	Carnivore	Burke et al. 2018	V3-V4	https://www.mdpi.com/2076-2607/6/3/68	PRJNA473283
Burke11	Chordata	Mammalia	Dasyuromorphia	Dasyuridae	Dasyurus	Dasyurus hallucatus	Carnivore	Carnivore	Burke et al. 2018	V3-V4	https://www.mdpi.com/2076-2607/6/3/68	PRJNA473283
Burke12	Chordata	Mammalia	Dasyuromorphia	Dasyuridae	Dasyurus	Dasyurus hallucatus	Carnivore	Carnivore	Burke et al. 2018	V3-V4	https://www.mdpi.com/2076-2607/6/3/68	PRJNA473283
Burke13	Chordata	Mammalia	Dasyuromorphia	Dasyuridae	Dasyurus	Dasyurus hallucatus	Carnivore	Carnivore	Burke et al. 2018	V3-V4	https://www.mdpi.com/2076-2607/6/3/68	PRJNA473283
Burke14	Chordata	Mammalia	Dasyuromorphia	Dasyuridae	Dasyurus	Dasyurus hallucatus	Carnivore	Carnivore	Burke et al. 2018	V3-V4	https://www.mdpi.com/2076-2607/6/3/68	PRJNA473283
Burke15	Chordata	Mammalia	Dasyuromorphia	Dasyuridae	Dasyurus	Dasyurus hallucatus	Carnivore	Carnivore	Burke et al. 2018	V3-V4	https://www.mdpi.com/2076-2607/6/3/68	PRJNA473283
Burke16	Chordata	Mammalia	Dasyuromorphia	Dasyuridae	Dasyurus	Dasyurus hallucatus	Carnivore	Carnivore	Burke et al. 2018	V3-V4	https://www.mdpi.com/2076-2607/6/3/68	PRJNA473283
Burke17	Chordata	Mammalia	Dasyuromorphia	Dasyuridae	Dasyurus	Dasyurus hallucatus	Carnivore	Carnivore	Burke et al. 2018	V3-V4	https://www.mdpi.com/2076-2607/6/3/68	PRJNA473283
Burke18	Chordata	Mammalia	Dasyuromorphia	Dasyuridae	Dasyurus	Dasyurus hallucatus	Carnivore	Carnivore	Burke et al. 2018	V3-V4	https://www.mdpi.com/2076-2607/6/3/68	PRJNA473283
Burke19	Chordata	Mammalia	Dasyuromorphia	Dasyuridae	Dasyurus	Dasyurus hallucatus	Carnivore	Carnivore	Burke et al. 2018	V3-V4	https://www.mdpi.com/2076-2607/6/3/68	PRJNA473283
Burke20	Chordata	Mammalia	Dasyuromorphia	Dasyuridae	Dasyurus	Dasyurus hallucatus	Carnivore	Carnivore	Burke et al. 2018	V3-V4	https://www.mdpi.com/2076-2607/6/3/68	PRJNA473283
Burke21	Chordata	Mammalia	Dasyuromorphia	Dasyuridae	Dasyurus	Dasyurus hallucatus	Carnivore	Carnivore	Burke et al. 2018	V3-V4	https://www.mdpi.com/2076-2607/6/3/68	PRJNA473283
Burke22	Chordata	Mammalia	Dasyuromorphia	Dasyuridae	Dasyurus	Dasyurus hallucatus	Carnivore	Carnivore	Burke et al. 2018	V3-V4	https://www.mdpi.com/2076-2607/6/3/68	PRJNA473283
Burke23	Chordata	Mammalia	Dasyuromorphia	Dasyuridae	Dasyurus	Dasyurus hallucatus	Carnivore	Carnivore	Burke et al. 2018	V3-V4	https://www.mdpi.com/2076-2607/6/3/68	PRJNA473283
Burke24	Chordata	Mammalia	Dasyuromorphia	Dasyuridae	Dasyurus	Dasyurus hallucatus	Carnivore	Carnivore	Burke et al. 2018	V3-V4	https://www.mdpi.com/2076-2607/6/3/68	PRJNA473283
Burke25	Chordata	Mammalia	Dasyuromorphia	Dasyuridae	Dasyurus	Dasyurus hallucatus	Carnivore	Carnivore	Burke et al. 2018	V3-V4	https://www.mdpi.com/2076-2607/6/3/68	PRJNA473283
Burke26	Chordata	Mammalia	Dasyuromorphia	Dasyuridae	Dasyurus	Dasyurus hallucatus	Carnivore	Carnivore	Burke et al. 2018	V3-V4	https://www.mdpi.com/2076-2607/6/3/68	PRJNA473283
Burke27	Chordata	Mammalia	Dasyuromorphia	Dasyuridae	Dasyurus	Dasyurus hallucatus	Carnivore	Carnivore	Burke et al. 2018	V3-V4	https://www.mdpi.com/2076-2607/6/3/68	PRJNA473283
Burke28	Chordata	Mammalia	Dasyuromorphia	Dasyuridae	Dasyurus	Dasyurus hallucatus	Carnivore	Carnivore	Burke et al. 2018	V3-V4	https://www.mdpi.com/2076-2607/6/3/68	PRJNA473283
Burke29	Chordata	Mammalia	Dasyuromorphia	Dasyuridae	Dasyurus	Dasyurus hallucatus	Carnivore	Carnivore	Burke et al. 2018	V3-V4	https://www.mdpi.com/2076-2607/6/3/68	PRJNA473283
campbell1	Chordata	Mammalia	Primates	Hominidae	Gorilla	Gorilla gorilla	Omnivore	Omnivore	Campbell et al. 2020	V4	https://www.nature.com/articles/s41396-020-0634-2#data-availability	PRJNA539933
campbell2	Chordata	Mammalia	Primates	Hominidae	Gorilla	Gorilla gorilla	Omnivore	Omnivore	Campbell et al. 2020	V4	https://www.nature.com/articles/s41396-020-0634-2#data-availability	PRJNA539933
campbell3	Chordata	Mammalia	Primates	Hominidae	Gorilla	Gorilla gorilla	Omnivore	Omnivore	Campbell et al. 2020	V4	https://www.nature.com/articles/s41396-020-0634-2#data-availability	PRJNA539933
campbell4	Chordata	Mammalia	Primates	Hominidae	Gorilla	Gorilla gorilla	Omnivore	Omnivore	Campbell et al. 2020	V4	https://www.nature.com/articles/s41396-020-0634-2#data-availability	PRJNA539933
campbell5	Chordata	Mammalia	Primates	Hominidae	Gorilla	Gorilla gorilla	Omnivore	Omnivore	Campbell et al. 2020	V4	https://www.nature.com/articles/s41396-020-0634-2#data-availability	PRJNA539933
campbell6	Chordata	Mammalia	Primates	Hominidae	Gorilla	Gorilla gorilla	Omnivore	Omnivore	Campbell et al. 2020	V4	https://www.nature.com/articles/s41396-020-0634-2#data-availability	PRJNA539933
campbell7	Chordata	Mammalia	Primates	Hominidae	Gorilla	Gorilla gorilla	Omnivore	Omnivore	Campbell et al. 2020	V4	https://www.nature.com/articles/s41396-020-0634-2#data-availability	PRJNA539933
campbell8	Chordata	Mammalia	Primates	Hominidae	Gorilla	Gorilla gorilla	Omnivore	Omnivore	Campbell et al. 2020	V4	https://www.nature.com/articles/s41396-020-0634-2#data-availability	PRJNA539933
campbell9	Chordata	Mammalia	Primates	Hominidae	Gorilla	Gorilla gorilla	Omnivore	Omnivore	Campbell et al. 2020	V4	https://www.nature.com/articles/s41396-020-0634-2#data-availability	PRJNA539933
campbell10	Chordata	Mammalia	Primates	Hominidae	Gorilla	Gorilla gorilla	Omnivore	Omnivore	Campbell et al. 2020	V4	https://www.nature.com/articles/s41396-020-0634-2#data-availability	PRJNA539933
campbell11	Chordata	Mammalia	Primates	Hominidae	Gorilla	Gorilla gorilla	Omnivore	Omnivore	Campbell et al. 2020	V4	https://www.nature.com/articles/s41396-020-0634-2#data-availability	PRJNA539933
campbell12	Chordata	Mammalia	Primates	Hominidae	Gorilla	Gorilla gorilla	Omnivore	Omnivore	Campbell et al. 2020	V4	https://www.nature.com/articles/s41396-020-0634-2#data-availability	PRJNA539933
campbell13	Chordata	Mammalia	Primates	Hominidae	Gorilla	Gorilla gorilla	Omnivore	Omnivore	Campbell et al. 2020	V4	https://www.nature.com/articles/s41396-020-0634-2#data-availability	PRJNA539933
campbell14	Chordata	Mammalia	Primates	Hominidae	Gorilla	Gorilla gorilla	Omnivore	Omnivore	Campbell et al. 2020	V4	https://www.nature.com/articles/s41396-020-0634-2#data-availability	PRJNA539933
campbell15	Chordata	Mammalia	Primates	Hominidae	Gorilla	Gorilla gorilla	Omnivore	Omnivore	Campbell et al. 2020	V4	https://www.nature.com/articles/s41396-020-0634-2#data-availability	PRJNA539933
campbell16	Chordata	Mammalia	Primates	Hominidae	Gorilla	Gorilla gorilla	Omnivore	Omnivore	Campbell et al. 2020	V4	https://www.nature.com/articles/s41396-020-0634-2#data-availability	PRJNA539933
campbell17	Chordata	Mammalia	Primates	Hominidae	Gorilla	Gorilla gorilla	Omnivore	Omnivore	Campbell et al. 2020	V4	https://www.nature.com/articles/s41396-020-0634-2#data-availability	PRJNA539933
campbell18	Chordata	Mammalia	Primates	Hominidae	Gorilla	Gorilla gorilla	Omnivore	Omnivore	Campbell et al. 2020	V4	https://www.nature.com/articles/s41396-020-0634-2#data-availability	PRJNA539933
campbell19	Chordata	Mammalia	Primates	Hominidae	Gorilla	Gorilla gorilla	Omnivore	Omnivore	Campbell et al. 2020	V4	https://www.nature.com/articles/s41396-020-0634-2#data-availability	PRJNA539933
campbell20	Chordata	Mammalia	Primates	Hominidae	Gorilla	Gorilla gorilla	Omnivore	Omnivore	Campbell et al. 2020	V4	https://www.nature.com/articles/s41396-020-0634-2#data-availability	PRJNA539933
campbell21	Chordata	Mammalia	Primates	Hominidae	Gorilla	Gorilla gorilla	Omnivore	Omnivore	Campbell et al. 2020	V4	https://www.nature.com/articles/s41396-020-0634-2#data-availability	PRJNA539933
campbell22	Chordata	Mammalia	Primates	Hominidae	Gorilla	Gorilla gorilla	Omnivore	Omnivore	Campbell et al. 2020	V4	https://www.nature.com/articles/s41396-020-0634-2#data-availability	PRJNA539933
campbell23	Chordata	Mammalia	Primates	Hominidae	Gorilla	Gorilla gorilla	Omnivore	Omnivore	Campbell et al. 2020	V4	https://www.nature.com/articles/s41396-020-0634-2#data-availability	PRJNA539933
campbell24	Chordata	Mammalia	Primates	Hominidae	Gorilla	Gorilla gorilla	Omnivore	Omnivore	Campbell et al. 2020	V4	https://www.nature.com/articles/s41396-020-0634-2#data-availability	PRJNA539933
campbell25	Chordata	Mammalia	Primates	Hominidae	Gorilla	Gorilla gorilla	Omnivore	Omnivore	Campbell et al. 2020	V4	https://www.nature.com/articles/s41396-020-0634-2#data-availability	PRJNA539933
campbell26	Chordata	Mammalia	Primates	Hominidae	Gorilla	Gorilla gorilla	Omnivore	Omnivore	Campbell et al. 2020	V4	https://www.nature.com/articles/s41396-020-0634-2#data-availability	PRJNA539933
campbell27	Chordata	Mammalia	Primates	Hominidae	Gorilla	Gorilla gorilla	Omnivore	Omnivore	Campbell et al. 2020	V4	https://www.nature.com/articles/s41396-020-0634-2#data-availability	PRJNA539933
campbell28	Chordata	Mammalia	Primates	Hominidae	Gorilla	Gorilla gorilla	Omnivore	Omnivore	Campbell et al. 2020	V4	https://www.nature.com/articles/s41396-020-0634-2#data-availability	PRJNA539933
campos1	Chordata	Reptilia	Testudines	Cheloniidae	Chelonia	Chelonia mydas	Omnivore	Omnivore	Campos et al. 2018	V1-V3	https://link.springer.com/article/10.1186/s40168-018-0454-z	SRP114384
campos2	Chordata	Reptilia	Testudines	Cheloniidae	Chelonia	Chelonia mydas	Omnivore	Omnivore	Campos et al. 2018	V1-V3	https://link.springer.com/article/10.1186/s40168-018-0454-z	SRP114384
campos3	Chordata	Reptilia	Testudines	Cheloniidae	Chelonia	Chelonia mydas	Omnivore	Omnivore	Campos et al. 2018	V1-V3	https://link.springer.com/article/10.1186/s40168-018-0454-z	SRP114384
campos4	Chordata	Reptilia	Testudines	Cheloniidae	Chelonia	Chelonia mydas	Omnivore	Omnivore	Campos et al. 2018	V1-V3	https://link.springer.com/article/10.1186/s40168-018-0454-z	SRP114384
campos5	Chordata	Reptilia	Testudines	Cheloniidae	Chelonia	Chelonia mydas	Omnivore	Omnivore	Campos et al. 2018	V1-V3	https://link.springer.com/article/10.1186/s40168-018-0454-z	SRP114384
campos6	Chordata	Reptilia	Testudines	Cheloniidae	Chelonia	Chelonia mydas	Omnivore	Omnivore	Campos et al. 2018	V1-V3	https://link.springer.com/article/10.1186/s40168-018-0454-z	SRP114384
campos7	Chordata	Reptilia	Testudines	Cheloniidae	Chelonia	Chelonia mydas	Omnivore	Omnivore	Campos et al. 2018	V1-V3	https://link.springer.com/article/10.1186/s40168-018-0454-z	SRP114384
campos8	Chordata	Reptilia	Testudines	Cheloniidae	Chelonia	Chelonia mydas	Omnivore	Omnivore	Campos et al. 2018	V1-V3	https://link.springer.com/article/10.1186/s40168-018-0454-z	SRP114384
campos9	Chordata	Reptilia	Testudines	Cheloniidae	Chelonia	Chelonia mydas	Omnivore	Omnivore	Campos et al. 2018	V1-V3	https://link.springer.com/article/10.1186/s40168-018-0454-z	SRP114384
campos10	Chordata	Reptilia	Testudines	Cheloniidae	Chelonia	Chelonia mydas	Omnivore	Omnivore	Campos et al. 2018	V1-V3	https://link.springer.com/article/10.1186/s40168-018-0454-z	SRP114384
campos11	Chordata	Reptilia	Testudines	Cheloniidae	Chelonia	Chelonia mydas	Omnivore	Omnivore	Campos et al. 2018	V1-V3	https://link.springer.com/article/10.1186/s40168-018-0454-z	SRP114384
campos12	Chordata	Reptilia	Testudines	Cheloniidae	Chelonia	Chelonia mydas	Omnivore	Omnivore	Campos et al. 2018	V1-V3	https://link.springer.com/article/10.1186/s40168-018-0454-z	SRP114384
campos13	Chordata	Reptilia	Testudines	Cheloniidae	Chelonia	Chelonia mydas	Omnivore	Omnivore	Campos et al. 2018	V1-V3	https://link.springer.com/article/10.1186/s40168-018-0454-z	SRP114384
campos14	Chordata	Reptilia	Testudines	Cheloniidae	Chelonia	Chelonia mydas	Omnivore	Omnivore	Campos et al. 2018	V1-V3	https://link.springer.com/article/10.1186/s40168-018-0454-z	SRP114384
campos15	Chordata	Reptilia	Testudines	Cheloniidae	Chelonia	Chelonia mydas	Omnivore	Omnivore	Campos et al. 2018	V1-V3	https://link.springer.com/article/10.1186/s40168-018-0454-z	SRP114384
campos16	Chordata	Reptilia	Testudines	Cheloniidae	Chelonia	Chelonia mydas	Omnivore	Omnivore	Campos et al. 2018	V1-V3	https://link.springer.com/article/10.1186/s40168-018-0454-z	SRP114384
campos17	Chordata	Reptilia	Testudines	Cheloniidae	Chelonia	Chelonia mydas	Omnivore	Omnivore	Campos et al. 2018	V1-V3	https://link.springer.com/article/10.1186/s40168-018-0454-z	SRP114384
campos18	Chordata	Reptilia	Testudines	Cheloniidae	Chelonia	Chelonia mydas	Omnivore	Omnivore	Campos et al. 2018	V1-V3	https://link.springer.com/article/10.1186/s40168-018-0454-z	SRP114384
campos19	Chordata	Reptilia	Testudines	Cheloniidae	Chelonia	Chelonia mydas	Omnivore	Omnivore	Campos et al. 2018	V1-V3	https://link.springer.com/article/10.1186/s40168-018-0454-z	SRP114384
campos20	Chordata	Reptilia	Testudines	Cheloniidae	Chelonia	Chelonia mydas	Omnivore	Omnivore	Campos et al. 2018	V1-V3	https://link.springer.com/article/10.1186/s40168-018-0454-z	SRP114384
campos21	Chordata	Reptilia	Testudines	Cheloniidae	Chelonia	Chelonia mydas	Omnivore	Omnivore	Campos et al. 2018	V1-V3	https://link.springer.com/article/10.1186/s40168-018-0454-z	SRP114384
Chakraborty-typographus1	Arthropoda	Insecta	Coleoptera	Curculionidae	Ips	Ips typographus	Herbivore	Herbivore	Chakraborty et al. 2020	V3-V4	https://www.nature.com/articles/s41598-020-75203-5	PRJNA627871
Chakraborty-typographus2	Arthropoda	Insecta	Coleoptera	Curculionidae	Ips	Ips typographus	Herbivore	Herbivore	Chakraborty et al. 2020	V3-V4	https://www.nature.com/articles/s41598-020-75203-5	PRJNA627871
Chakraborty-typographus3	Arthropoda	Insecta	Coleoptera	Curculionidae	Ips	Ips typographus	Herbivore	Herbivore	Chakraborty et al. 2020	V3-V4	https://www.nature.com/articles/s41598-020-75203-5	PRJNA627871
Chakraborty-typographus4	Arthropoda	Insecta	Coleoptera	Curculionidae	Ips	Ips typographus	Herbivore	Herbivore	Chakraborty et al. 2020	V3-V4	https://www.nature.com/articles/s41598-020-75203-5	PRJNA627871
Chakraborty-typographus5	Arthropoda	Insecta	Coleoptera	Curculionidae	Ips	Ips typographus	Herbivore	Herbivore	Chakraborty et al. 2020	V3-V4	https://www.nature.com/articles/s41598-020-75203-5	PRJNA627871
Chakraborty-typographus6	Arthropoda	Insecta	Coleoptera	Curculionidae	Ips	Ips typographus	Herbivore	Herbivore	Chakraborty et al. 2020	V3-V4	https://www.nature.com/articles/s41598-020-75203-5	PRJNA627871
Chakraborty-typographus7	Arthropoda	Insecta	Coleoptera	Curculionidae	Ips	Ips typographus	Herbivore	Herbivore	Chakraborty et al. 2020	V3-V4	https://www.nature.com/articles/s41598-020-75203-5	PRJNA627871
Chakraborty-cembrae1	Arthropoda	Insecta	Coleoptera	Curculionidae	Ips	Ips cembrae	Herbivore	Herbivore	Chakraborty et al. 2020	V3-V4	https://www.nature.com/articles/s41598-020-75203-5	PRJNA627871
Chakraborty-cembrae2	Arthropoda	Insecta	Coleoptera	Curculionidae	Ips	Ips cembrae	Herbivore	Herbivore	Chakraborty et al. 2020	V3-V4	https://www.nature.com/articles/s41598-020-75203-5	PRJNA627871
Chakraborty-cembrae3	Arthropoda	Insecta	Coleoptera	Curculionidae	Ips	Ips cembrae	Herbivore	Herbivore	Chakraborty et al. 2020	V3-V4	https://www.nature.com/articles/s41598-020-75203-5	PRJNA627871
Chakraborty-cembrae4	Arthropoda	Insecta	Coleoptera	Curculionidae	Ips	Ips cembrae	Herbivore	Herbivore	Chakraborty et al. 2020	V3-V4	https://www.nature.com/articles/s41598-020-75203-5	PRJNA627871
Chakraborty-cembrae5	Arthropoda	Insecta	Coleoptera	Curculionidae	Ips	Ips cembrae	Herbivore	Herbivore	Chakraborty et al. 2020	V3-V4	https://www.nature.com/articles/s41598-020-75203-5	PRJNA627871
Chakraborty-cembrae6	Arthropoda	Insecta	Coleoptera	Curculionidae	Ips	Ips cembrae	Herbivore	Herbivore	Chakraborty et al. 2020	V3-V4	https://www.nature.com/articles/s41598-020-75203-5	PRJNA627871
Chakraborty-sexdentatus1	Arthropoda	Insecta	Coleoptera	Curculionidae	Ips	Ips sexdentatus	Herbivore	Herbivore	Chakraborty et al. 2020	V3-V4	https://www.nature.com/articles/s41598-020-75203-5	PRJNA627871
Chakraborty-sexdentatus2	Arthropoda	Insecta	Coleoptera	Curculionidae	Ips	Ips sexdentatus	Herbivore	Herbivore	Chakraborty et al. 2020	V3-V4	https://www.nature.com/articles/s41598-020-75203-5	PRJNA627871
Chakraborty-sexdentatus3	Arthropoda	Insecta	Coleoptera	Curculionidae	Ips	Ips sexdentatus	Herbivore	Herbivore	Chakraborty et al. 2020	V3-V4	https://www.nature.com/articles/s41598-020-75203-5	PRJNA627871
Chakraborty-sexdentatus4	Arthropoda	Insecta	Coleoptera	Curculionidae	Ips	Ips sexdentatus	Herbivore	Herbivore	Chakraborty et al. 2020	V3-V4	https://www.nature.com/articles/s41598-020-75203-5	PRJNA627871
Chakraborty-sexdentatus5	Arthropoda	Insecta	Coleoptera	Curculionidae	Ips	Ips sexdentatus	Herbivore	Herbivore	Chakraborty et al. 2020	V3-V4	https://www.nature.com/articles/s41598-020-75203-5	PRJNA627871
Chakraborty-sexdentatus6	Arthropoda	Insecta	Coleoptera	Curculionidae	Ips	Ips sexdentatus	Herbivore	Herbivore	Chakraborty et al. 2020	V3-V4	https://www.nature.com/articles/s41598-020-75203-5	PRJNA627871
Chakraborty-acuminatus1	Arthropoda	Insecta	Coleoptera	Curculionidae	Ips	Ips acuminatus	Herbivore	Herbivore	Chakraborty et al. 2020	V3-V4	https://www.nature.com/articles/s41598-020-75203-5	PRJNA627871
Chakraborty-acuminatus2	Arthropoda	Insecta	Coleoptera	Curculionidae	Ips	Ips acuminatus	Herbivore	Herbivore	Chakraborty et al. 2020	V3-V4	https://www.nature.com/articles/s41598-020-75203-5	PRJNA627871
Chakraborty-acuminatus3	Arthropoda	Insecta	Coleoptera	Curculionidae	Ips	Ips acuminatus	Herbivore	Herbivore	Chakraborty et al. 2020	V3-V4	https://www.nature.com/articles/s41598-020-75203-5	PRJNA627871
Chakraborty-acuminatus4	Arthropoda	Insecta	Coleoptera	Curculionidae	Ips	Ips acuminatus	Herbivore	Herbivore	Chakraborty et al. 2020	V3-V4	https://www.nature.com/articles/s41598-020-75203-5	PRJNA627871
Chakraborty-acuminatus5	Arthropoda	Insecta	Coleoptera	Curculionidae	Ips	Ips acuminatus	Herbivore	Herbivore	Chakraborty et al. 2020	V3-V4	https://www.nature.com/articles/s41598-020-75203-5	PRJNA627871
Chakraborty-acuminatus6	Arthropoda	Insecta	Coleoptera	Curculionidae	Ips	Ips acuminatus	Herbivore	Herbivore	Chakraborty et al. 2020	V3-V4	https://www.nature.com/articles/s41598-020-75203-5	PRJNA627871
Chakraborty-duplicatus1	Arthropoda	Insecta	Coleoptera	Curculionidae	Ips	Ips duplicatus	Herbivore	Herbivore	Chakraborty et al. 2020	V3-V4	https://www.nature.com/articles/s41598-020-75203-5	PRJNA627871
Chakraborty-duplicatus2	Arthropoda	Insecta	Coleoptera	Curculionidae	Ips	Ips duplicatus	Herbivore	Herbivore	Chakraborty et al. 2020	V3-V4	https://www.nature.com/articles/s41598-020-75203-5	PRJNA627871
Chakraborty-duplicatus3	Arthropoda	Insecta	Coleoptera	Curculionidae	Ips	Ips duplicatus	Herbivore	Herbivore	Chakraborty et al. 2020	V3-V4	https://www.nature.com/articles/s41598-020-75203-5	PRJNA627871
Chakraborty-duplicatus4	Arthropoda	Insecta	Coleoptera	Curculionidae	Ips	Ips duplicatus	Herbivore	Herbivore	Chakraborty et al. 2020	V3-V4	https://www.nature.com/articles/s41598-020-75203-5	PRJNA627871
Chakraborty-duplicatus5	Arthropoda	Insecta	Coleoptera	Curculionidae	Ips	Ips duplicatus	Herbivore	Herbivore	Chakraborty et al. 2020	V3-V4	https://www.nature.com/articles/s41598-020-75203-5	PRJNA627871
Chakraborty-duplicatus6	Arthropoda	Insecta	Coleoptera	Curculionidae	Ips	Ips duplicatus	Herbivore	Herbivore	Chakraborty et al. 2020	V3-V4	https://www.nature.com/articles/s41598-020-75203-5	PRJNA627871
Chakraborty-poligraphus1	Arthropoda	Insecta	Coleoptera	Curculionidae	Polygraphus	Polygraphus poligraphus	Herbivore	Herbivore	Chakraborty et al. 2020	V3-V4	https://www.nature.com/articles/s41598-020-75203-5	PRJNA627871
Chakraborty-poligraphus2	Arthropoda	Insecta	Coleoptera	Curculionidae	Polygraphus	Polygraphus poligraphus	Herbivore	Herbivore	Chakraborty et al. 2020	V3-V4	https://www.nature.com/articles/s41598-020-75203-5	PRJNA627871
Chakraborty-poligraphus3	Arthropoda	Insecta	Coleoptera	Curculionidae	Polygraphus	Polygraphus poligraphus	Herbivore	Herbivore	Chakraborty et al. 2020	V3-V4	https://www.nature.com/articles/s41598-020-75203-5	PRJNA627871
Chakraborty-poligraphus4	Arthropoda	Insecta	Coleoptera	Curculionidae	Polygraphus	Polygraphus poligraphus	Herbivore	Herbivore	Chakraborty et al. 2020	V3-V4	https://www.nature.com/articles/s41598-020-75203-5	PRJNA627871
Chakraborty-poligraphus5	Arthropoda	Insecta	Coleoptera	Curculionidae	Polygraphus	Polygraphus poligraphus	Herbivore	Herbivore	Chakraborty et al. 2020	V3-V4	https://www.nature.com/articles/s41598-020-75203-5	PRJNA627871
Chakraborty-poligraphus6	Arthropoda	Insecta	Coleoptera	Curculionidae	Polygraphus	Polygraphus poligraphus	Herbivore	Herbivore	Chakraborty et al. 2020	V3-V4	https://www.nature.com/articles/s41598-020-75203-5	PRJNA627871
Chen-Eel1	Chordata	Actinopterygii	Synbranchiformes	Synbranchidae	Monopterus	Monopterus albus	Carnivore	Carnivore	Chen et al. 2019	V3-V4	https://pubmed.ncbi.nlm.nih.gov/31875148/	SRP145040
Chen-Eel2	Chordata	Actinopterygii	Synbranchiformes	Synbranchidae	Monopterus	Monopterus albus	Carnivore	Carnivore	Chen et al. 2019	V3-V4	https://pubmed.ncbi.nlm.nih.gov/31875148/	SRP145040
Chen-Eel3	Chordata	Actinopterygii	Synbranchiformes	Synbranchidae	Monopterus	Monopterus albus	Carnivore	Carnivore	Chen et al. 2019	V3-V4	https://pubmed.ncbi.nlm.nih.gov/31875148/	SRP145040
Chen-Eel4	Chordata	Actinopterygii	Synbranchiformes	Synbranchidae	Monopterus	Monopterus albus	Carnivore	Carnivore	Chen et al. 2019	V3-V4	https://pubmed.ncbi.nlm.nih.gov/31875148/	SRP145040
Chen-Eel5	Chordata	Actinopterygii	Synbranchiformes	Synbranchidae	Monopterus	Monopterus albus	Carnivore	Carnivore	Chen et al. 2019	V3-V4	https://pubmed.ncbi.nlm.nih.gov/31875148/	SRP145040
Chen-1	Chordata	Actinopterygii	Synbranchiformes	Synbranchidae	Monopterus	Monopterus albus	Carnivore	Carnivore	Chen et al. 2019	V3-V4	https://pubmed.ncbi.nlm.nih.gov/31875148/	SRP145040
Chen-2	Chordata	Actinopterygii	Synbranchiformes	Synbranchidae	Monopterus	Monopterus albus	Carnivore	Carnivore	Chen et al. 2019	V3-V4	https://pubmed.ncbi.nlm.nih.gov/31875148/	SRP145040
Chen-3	Chordata	Actinopterygii	Synbranchiformes	Synbranchidae	Monopterus	Monopterus albus	Carnivore	Carnivore	Chen et al. 2019	V3-V4	https://pubmed.ncbi.nlm.nih.gov/31875148/	SRP145040
Chen-4	Chordata	Actinopterygii	Synbranchiformes	Synbranchidae	Monopterus	Monopterus albus	Carnivore	Carnivore	Chen et al. 2019	V3-V4	https://pubmed.ncbi.nlm.nih.gov/31875148/	SRP145040
Chen-5	Chordata	Actinopterygii	Synbranchiformes	Synbranchidae	Monopterus	Monopterus albus	Carnivore	Carnivore	Chen et al. 2019	V3-V4	https://pubmed.ncbi.nlm.nih.gov/31875148/	SRP145040
Lianchen1	Mollusca	Gastropoda	Caenogastropoda	Ampullariidae	Pomacea	Pomacea canaliculata	Omnivore	Planktivore	Chen et al. 2021a	V3-V4	https://link.springer.com/article/10.1186/s12866-021-02259-2	PRJNA673528
Lianchen2	Mollusca	Gastropoda	Caenogastropoda	Ampullariidae	Pomacea	Pomacea canaliculata	Omnivore	Planktivore	Chen et al. 2021a	V3-V4	https://link.springer.com/article/10.1186/s12866-021-02259-2	PRJNA673528
Lianchen3	Mollusca	Gastropoda	Caenogastropoda	Ampullariidae	Pomacea	Pomacea canaliculata	Omnivore	Planktivore	Chen et al. 2021a	V3-V4	https://link.springer.com/article/10.1186/s12866-021-02259-2	PRJNA673528
Lianchen4	Mollusca	Gastropoda	Caenogastropoda	Ampullariidae	Pomacea	Pomacea canaliculata	Omnivore	Planktivore	Chen et al. 2021a	V3-V4	https://link.springer.com/article/10.1186/s12866-021-02259-2	PRJNA673528
Lianchen5	Mollusca	Gastropoda	Caenogastropoda	Ampullariidae	Pomacea	Pomacea canaliculata	Omnivore	Planktivore	Chen et al. 2021a	V3-V4	https://link.springer.com/article/10.1186/s12866-021-02259-2	PRJNA673528
Lianchen6	Mollusca	Gastropoda	Caenogastropoda	Ampullariidae	Pomacea	Pomacea canaliculata	Omnivore	Planktivore	Chen et al. 2021a	V3-V4	https://link.springer.com/article/10.1186/s12866-021-02259-2	PRJNA673528
Lianchen7	Mollusca	Gastropoda	Caenogastropoda	Ampullariidae	Pomacea	Pomacea canaliculata	Omnivore	Planktivore	Chen et al. 2021a	V3-V4	https://link.springer.com/article/10.1186/s12866-021-02259-2	PRJNA673528
Lianchen8	Mollusca	Gastropoda	Caenogastropoda	Ampullariidae	Pomacea	Pomacea canaliculata	Omnivore	Planktivore	Chen et al. 2021a	V3-V4	https://link.springer.com/article/10.1186/s12866-021-02259-2	PRJNA673528
Lianchen9	Mollusca	Gastropoda	Caenogastropoda	Ampullariidae	Pomacea	Pomacea canaliculata	Omnivore	Planktivore	Chen et al. 2021a	V3-V4	https://link.springer.com/article/10.1186/s12866-021-02259-2	PRJNA673528
Lianchen10	Mollusca	Gastropoda	Caenogastropoda	Ampullariidae	Pomacea	Pomacea canaliculata	Omnivore	Planktivore	Chen et al. 2021a	V3-V4	https://link.springer.com/article/10.1186/s12866-021-02259-2	PRJNA673528
Lianchen11	Mollusca	Gastropoda	Caenogastropoda	Ampullariidae	Pomacea	Pomacea canaliculata	Omnivore	Planktivore	Chen et al. 2021a	V3-V4	https://link.springer.com/article/10.1186/s12866-021-02259-2	PRJNA673528
Lianchen12	Mollusca	Gastropoda	Caenogastropoda	Ampullariidae	Pomacea	Pomacea canaliculata	Omnivore	Planktivore	Chen et al. 2021a	V3-V4	https://link.springer.com/article/10.1186/s12866-021-02259-2	PRJNA673528
Lianchen13	Mollusca	Gastropoda	Caenogastropoda	Ampullariidae	Pomacea	Pomacea canaliculata	Omnivore	Planktivore	Chen et al. 2021a	V3-V4	https://link.springer.com/article/10.1186/s12866-021-02259-2	PRJNA673528
Lianchen14	Mollusca	Gastropoda	Caenogastropoda	Ampullariidae	Pomacea	Pomacea canaliculata	Omnivore	Planktivore	Chen et al. 2021a	V3-V4	https://link.springer.com/article/10.1186/s12866-021-02259-2	PRJNA673528
Lianchen15	Mollusca	Gastropoda	Caenogastropoda	Ampullariidae	Pomacea	Pomacea canaliculata	Omnivore	Planktivore	Chen et al. 2021a	V3-V4	https://link.springer.com/article/10.1186/s12866-021-02259-2	PRJNA673528
Xiaowenchen1	Arthropoda	Malacostraca	Decapoda	Varunidae	Eriocheir	Eriocheir sinensis	Omnivore	Planktivore	Chen et al. 2021b	V3-V4	https://www.frontiersin.org/articles/10.3389/fvets.2021.589624/full#h6	PRJNA655983
Xiaowenchen2	Arthropoda	Malacostraca	Decapoda	Varunidae	Eriocheir	Eriocheir sinensis	Omnivore	Planktivore	Chen et al. 2021b	V3-V4	https://www.frontiersin.org/articles/10.3389/fvets.2021.589624/full#h6	PRJNA655983
Xiaowenchen3	Arthropoda	Malacostraca	Decapoda	Varunidae	Eriocheir	Eriocheir sinensis	Omnivore	Planktivore	Chen et al. 2021b	V3-V4	https://www.frontiersin.org/articles/10.3389/fvets.2021.589624/full#h6	PRJNA655983
Xiaowenchen4	Arthropoda	Malacostraca	Decapoda	Varunidae	Eriocheir	Eriocheir sinensis	Omnivore	Planktivore	Chen et al. 2021b	V3-V4	https://www.frontiersin.org/articles/10.3389/fvets.2021.589624/full#h6	PRJNA655983
Xiaowenchen5	Arthropoda	Malacostraca	Decapoda	Varunidae	Eriocheir	Eriocheir sinensis	Omnivore	Planktivore	Chen et al. 2021b	V3-V4	https://www.frontiersin.org/articles/10.3389/fvets.2021.589624/full#h6	PRJNA655983
Xiaowenchen6	Arthropoda	Malacostraca	Decapoda	Varunidae	Eriocheir	Eriocheir sinensis	Omnivore	Planktivore	Chen et al. 2021b	V3-V4	https://www.frontiersin.org/articles/10.3389/fvets.2021.589624/full#h6	PRJNA655983
Xiaowenchen7	Arthropoda	Malacostraca	Decapoda	Varunidae	Eriocheir	Eriocheir sinensis	Omnivore	Planktivore	Chen et al. 2021b	V3-V4	https://www.frontiersin.org/articles/10.3389/fvets.2021.589624/full#h6	PRJNA655983
Xiaowenchen8	Arthropoda	Malacostraca	Decapoda	Varunidae	Eriocheir	Eriocheir sinensis	Omnivore	Planktivore	Chen et al. 2021b	V3-V4	https://www.frontiersin.org/articles/10.3389/fvets.2021.589624/full#h6	PRJNA655983
Xiaowenchen9	Arthropoda	Malacostraca	Decapoda	Varunidae	Eriocheir	Eriocheir sinensis	Omnivore	Planktivore	Chen et al. 2021b	V3-V4	https://www.frontiersin.org/articles/10.3389/fvets.2021.589624/full#h6	PRJNA655983
Xiaowenchen10	Arthropoda	Malacostraca	Decapoda	Varunidae	Eriocheir	Eriocheir sinensis	Omnivore	Planktivore	Chen et al. 2021b	V3-V4	https://www.frontiersin.org/articles/10.3389/fvets.2021.589624/full#h6	PRJNA655983
Xiaowenchen11	Arthropoda	Malacostraca	Decapoda	Varunidae	Eriocheir	Eriocheir sinensis	Omnivore	Planktivore	Chen et al. 2021b	V3-V4	https://www.frontiersin.org/articles/10.3389/fvets.2021.589624/full#h6	PRJNA655983
Xiaowenchen12	Arthropoda	Malacostraca	Decapoda	Varunidae	Eriocheir	Eriocheir sinensis	Omnivore	Planktivore	Chen et al. 2021b	V3-V4	https://www.frontiersin.org/articles/10.3389/fvets.2021.589624/full#h6	PRJNA655983
Xiaowenchen13	Arthropoda	Malacostraca	Decapoda	Varunidae	Eriocheir	Eriocheir sinensis	Omnivore	Planktivore	Chen et al. 2021b	V3-V4	https://www.frontiersin.org/articles/10.3389/fvets.2021.589624/full#h6	PRJNA655983
Xiaowenchen14	Arthropoda	Malacostraca	Decapoda	Varunidae	Eriocheir	Eriocheir sinensis	Omnivore	Planktivore	Chen et al. 2021b	V3-V4	https://www.frontiersin.org/articles/10.3389/fvets.2021.589624/full#h6	PRJNA655983
Xiaowenchen15	Arthropoda	Malacostraca	Decapoda	Varunidae	Eriocheir	Eriocheir sinensis	Omnivore	Planktivore	Chen et al. 2021b	V3-V4	https://www.frontiersin.org/articles/10.3389/fvets.2021.589624/full#h6	PRJNA655983
Xiaowenchen16	Arthropoda	Malacostraca	Decapoda	Varunidae	Eriocheir	Eriocheir sinensis	Omnivore	Planktivore	Chen et al. 2021b	V3-V4	https://www.frontiersin.org/articles/10.3389/fvets.2021.589624/full#h6	PRJNA655983
Xiaowenchen17	Arthropoda	Malacostraca	Decapoda	Varunidae	Eriocheir	Eriocheir sinensis	Omnivore	Planktivore	Chen et al. 2021b	V3-V4	https://www.frontiersin.org/articles/10.3389/fvets.2021.589624/full#h6	PRJNA655983
Xiaowenchen18	Arthropoda	Malacostraca	Decapoda	Varunidae	Eriocheir	Eriocheir sinensis	Omnivore	Planktivore	Chen et al. 2021b	V3-V4	https://www.frontiersin.org/articles/10.3389/fvets.2021.589624/full#h6	PRJNA655983
Chen1	Arthropoda	Insecta	Lepidoptera	Noctuidae	Spodoptera	Spodoptera exigua	Herbivore	Herbivore	Chen et al. 2022	V3-V4	https://www.sciencedirect.com/science/article/pii/S1226861521001904?casa token=CLalKjk7dswAAAAA:VOjhnUj7Bs3 -6j-L-YbMZZBwD2UX3vQA1d0PLE9U5nQxJFo4lV6BzvuPbdsqVVJjay5eyADjyGu	PRJNA637647
Chen2	Arthropoda	Insecta	Lepidoptera	Noctuidae	Spodoptera	Spodoptera exigua	Herbivore	Herbivore	Chen et al. 2022	V3-V4	https://www.sciencedirect.com/science/article/pii/S1226861521001904?casa token=CLalKjk7dswAAAAA:VOjhnUj7Bs3 -6j-L-YbMZZBwD2UX3vQA1d0PLE9U5nQxJFo4lV6BzvuPbdsqVVJjay5eyADjyGu	PRJNA637647
Chen3	Arthropoda	Insecta	Lepidoptera	Noctuidae	Spodoptera	Spodoptera exigua	Herbivore	Herbivore	Chen et al. 2022	V3-V4	https://www.sciencedirect.com/science/article/pii/S1226861521001904?casa token=CLalKjk7dswAAAAA:VOjhnUj7Bs3 -6j-L-YbMZZBwD2UX3vQA1d0PLE9U5nQxJFo4lV6BzvuPbdsqVVJjay5eyADjyGu	PRJNA637647
Chen4	Arthropoda	Insecta	Lepidoptera	Noctuidae	Spodoptera	Spodoptera exigua	Herbivore	Herbivore	Chen et al. 2022	V3-V4	https://www.sciencedirect.com/science/article/pii/S1226861521001904?casa token=CLalKjk7dswAAAAA:VOjhnUj7Bs3 -6j-L-YbMZZBwD2UX3vQA1d0PLE9U5nQxJFo4lV6BzvuPbdsqVVJjay5eyADjyGu	PRJNA637647
Chen5	Arthropoda	Insecta	Lepidoptera	Noctuidae	Spodoptera	Spodoptera exigua	Herbivore	Herbivore	Chen et al. 2022	V3-V4	https://www.sciencedirect.com/science/article/pii/S1226861521001904?casa token=CLalKjk7dswAAAAA:VOjhnUj7Bs3 -6j-L-YbMZZBwD2UX3vQA1d0PLE9U5nQxJFo4lV6BzvuPbdsqVVJjay5eyADjyGu	PRJNA637647
Chen6	Arthropoda	Insecta	Lepidoptera	Noctuidae	Spodoptera	Spodoptera exigua	Herbivore	Herbivore	Chen et al. 2022	V3-V4	https://www.sciencedirect.com/science/article/pii/S1226861521001904?casa token=CLalKjk7dswAAAAA:VOjhnUj7Bs3 -6j-L-YbMZZBwD2UX3vQA1d0PLE9U5nQxJFo4lV6BzvuPbdsqVVJjay5eyADjyGu	PRJNA637647
Chen7	Arthropoda	Insecta	Lepidoptera	Noctuidae	Spodoptera	Spodoptera exigua	Herbivore	Herbivore	Chen et al. 2022	V3-V4	https://www.sciencedirect.com/science/article/pii/S1226861521001904?casa token=CLalKjk7dswAAAAA:VOjhnUj7Bs3 -6j-L-YbMZZBwD2UX3vQA1d0PLE9U5nQxJFo4lV6BzvuPbdsqVVJjay5eyADjyGu	PRJNA637647
Chen8	Arthropoda	Insecta	Lepidoptera	Noctuidae	Spodoptera	Spodoptera exigua	Herbivore	Herbivore	Chen et al. 2022	V3-V4	https://www.sciencedirect.com/science/article/pii/S1226861521001904?casa token=CLalKjk7dswAAAAA:VOjhnUj7Bs3 -6j-L-YbMZZBwD2UX3vQA1d0PLE9U5nQxJFo4lV6BzvuPbdsqVVJjay5eyADjyGu	PRJNA637647
Chen9	Arthropoda	Insecta	Lepidoptera	Noctuidae	Spodoptera	Spodoptera exigua	Herbivore	Herbivore	Chen et al. 2022	V3-V4	https://www.sciencedirect.com/science/article/pii/S1226861521001904?casa token=CLalKjk7dswAAAAA:VOjhnUj7Bs3 -6j-L-YbMZZBwD2UX3vQA1d0PLE9U5nQxJFo4lV6BzvuPbdsqVVJjay5eyADjyGu	PRJNA637647
Chen10	Arthropoda	Insecta	Lepidoptera	Noctuidae	Spodoptera	Spodoptera exigua	Herbivore	Herbivore	Chen et al. 2022	V3-V4	https://www.sciencedirect.com/science/article/pii/S1226861521001904?casa token=CLalKjk7dswAAAAA:VOjhnUj7Bs3 -6j-L-YbMZZBwD2UX3vQA1d0PLE9U5nQxJFo4lV6BzvuPbdsqVVJjay5eyADjyGu	PRJNA637647
Chen11	Arthropoda	Insecta	Lepidoptera	Noctuidae	Spodoptera	Spodoptera exigua	Herbivore	Herbivore	Chen et al. 2022	V3-V4	https://www.sciencedirect.com/science/article/pii/S1226861521001904?casa token=CLalKjk7dswAAAAA:VOjhnUj7Bs3 -6j-L-YbMZZBwD2UX3vQA1d0PLE9U5nQxJFo4lV6BzvuPbdsqVVJjay5eyADjyGu	PRJNA637647
Chen12	Arthropoda	Insecta	Lepidoptera	Noctuidae	Spodoptera	Spodoptera exigua	Herbivore	Herbivore	Chen et al. 2022	V3-V4	https://www.sciencedirect.com/science/article/pii/S1226861521001904?casa token=CLalKjk7dswAAAAA:VOjhnUj7Bs3 -6j-L-YbMZZBwD2UX3vQA1d0PLE9U5nQxJFo4lV6BzvuPbdsqVVJjay5eyADjyGu	PRJNA637647
Chen13	Arthropoda	Insecta	Lepidoptera	Noctuidae	Spodoptera	Spodoptera exigua	Herbivore	Herbivore	Chen et al. 2022	V3-V4	https://www.sciencedirect.com/science/article/pii/S1226861521001904?casa token=CLalKjk7dswAAAAA:VOjhnUj7Bs3 -6j-L-YbMZZBwD2UX3vQA1d0PLE9U5nQxJFo4lV6BzvuPbdsqVVJjay5eyADjyGu	PRJNA637647
Chen14	Arthropoda	Insecta	Lepidoptera	Noctuidae	Spodoptera	Spodoptera exigua	Herbivore	Herbivore	Chen et al. 2022	V3-V4	https://www.sciencedirect.com/science/article/pii/S1226861521001904?casa token=CLalKjk7dswAAAAA:VOjhnUj7Bs3 -6j-L-YbMZZBwD2UX3vQA1d0PLE9U5nQxJFo4lV6BzvuPbdsqVVJjay5eyADjyGu	PRJNA637647
Chen15	Arthropoda	Insecta	Lepidoptera	Noctuidae	Spodoptera	Spodoptera exigua	Herbivore	Herbivore	Chen et al. 2022	V3-V4	https://www.sciencedirect.com/science/article/pii/S1226861521001904?casa token=CLalKjk7dswAAAAA:VOjhnUj7Bs3 -6j-L-YbMZZBwD2UX3vQA1d0PLE9U5nQxJFo4lV6BzvuPbdsqVVJjay5eyADjyGu	PRJNA637647
Chouaia1	Arthropoda	Insecta	Coleopetra	Scarabaeidae	Popillia	Popillia japonica	Herbivore	Herbivore	Chouaia et al. 2019	V4	https://ami-journals.onlinelibrary.wiley.com/doi/full/10.1111/1462-2920.14797	PRJNA526430.
Chouaia2	Arthropoda	Insecta	Coleopetra	Scarabaeidae	Popillia	Popillia japonica	Herbivore	Herbivore	Chouaia et al. 2019	V4	https://ami-journals.onlinelibrary.wiley.com/doi/full/10.1111/1462-2920.14797	PRJNA526430.
Chouaia3	Arthropoda	Insecta	Coleopetra	Scarabaeidae	Popillia	Popillia japonica	Herbivore	Herbivore	Chouaia et al. 2019	V4	https://ami-journals.onlinelibrary.wiley.com/doi/full/10.1111/1462-2920.14797	PRJNA526430.
Chouaia4	Arthropoda	Insecta	Coleopetra	Scarabaeidae	Popillia	Popillia japonica	Herbivore	Herbivore	Chouaia et al. 2019	V4	https://ami-journals.onlinelibrary.wiley.com/doi/full/10.1111/1462-2920.14797	PRJNA526430.
Chouaia5	Arthropoda	Insecta	Coleopetra	Scarabaeidae	Popillia	Popillia japonica	Herbivore	Herbivore	Chouaia et al. 2019	V4	https://ami-journals.onlinelibrary.wiley.com/doi/full/10.1111/1462-2920.14797	PRJNA526430.
Cini1	Arthropoda	Insecta	Hymenoptera	Vespidae	Vespa	Vespa velutina	Omnivore	Omnivore	Cini et al. 2020	V3-V4	https://www.sciencedirect.com/science/article/pii/S0048969720344028	PRJEB36629
Cini2	Arthropoda	Insecta	Hymenoptera	Vespidae	Vespa	Vespa velutina	Omnivore	Omnivore	Cini et al. 2020	V3-V4	https://www.sciencedirect.com/science/article/pii/S0048969720344028	PRJEB36629
Cini3	Arthropoda	Insecta	Hymenoptera	Vespidae	Vespa	Vespa velutina	Omnivore	Omnivore	Cini et al. 2020	V3-V4	https://www.sciencedirect.com/science/article/pii/S0048969720344028	PRJEB36629
Cini4	Arthropoda	Insecta	Hymenoptera	Vespidae	Vespa	Vespa velutina	Omnivore	Omnivore	Cini et al. 2020	V3-V4	https://www.sciencedirect.com/science/article/pii/S0048969720344028	PRJEB36629
Cini5	Arthropoda	Insecta	Hymenoptera	Vespidae	Vespa	Vespa velutina	Omnivore	Omnivore	Cini et al. 2020	V3-V4	https://www.sciencedirect.com/science/article/pii/S0048969720344028	PRJEB36629
Cini6	Arthropoda	Insecta	Hymenoptera	Vespidae	Vespa	Vespa velutina	Omnivore	Omnivore	Cini et al. 2020	V3-V4	https://www.sciencedirect.com/science/article/pii/S0048969720344028	PRJEB36629
Cini7	Arthropoda	Insecta	Hymenoptera	Vespidae	Vespa	Vespa velutina	Omnivore	Omnivore	Cini et al. 2020	V3-V4	https://www.sciencedirect.com/science/article/pii/S0048969720344028	PRJEB36629
Cini8	Arthropoda	Insecta	Hymenoptera	Vespidae	Vespa	Vespa velutina	Omnivore	Omnivore	Cini et al. 2020	V3-V4	https://www.sciencedirect.com/science/article/pii/S0048969720344028	PRJEB36629
Cini9	Arthropoda	Insecta	Hymenoptera	Vespidae	Vespa	Vespa velutina	Omnivore	Omnivore	Cini et al. 2020	V3-V4	https://www.sciencedirect.com/science/article/pii/S0048969720344028	PRJEB36629
Cini10	Arthropoda	Insecta	Hymenoptera	Vespidae	Vespa	Vespa velutina	Omnivore	Omnivore	Cini et al. 2020	V3-V4	https://www.sciencedirect.com/science/article/pii/S0048969720344028	PRJEB36629
Cini11	Arthropoda	Insecta	Hymenoptera	Vespidae	Vespa	Vespa velutina	Omnivore	Omnivore	Cini et al. 2020	V3-V4	https://www.sciencedirect.com/science/article/pii/S0048969720344028	PRJEB36629
Cini12	Arthropoda	Insecta	Hymenoptera	Vespidae	Vespa	Vespa velutina	Omnivore	Omnivore	Cini et al. 2020	V3-V4	https://www.sciencedirect.com/science/article/pii/S0048969720344028	PRJEB36629
Cini13	Arthropoda	Insecta	Hymenoptera	Vespidae	Vespa	Vespa velutina	Omnivore	Omnivore	Cini et al. 2020	V3-V4	https://www.sciencedirect.com/science/article/pii/S0048969720344028	PRJEB36629
Cini14	Arthropoda	Insecta	Hymenoptera	Vespidae	Vespa	Vespa velutina	Omnivore	Omnivore	Cini et al. 2020	V3-V4	https://www.sciencedirect.com/science/article/pii/S0048969720344028	PRJEB36629
Cini15	Arthropoda	Insecta	Hymenoptera	Vespidae	Vespa	Vespa velutina	Omnivore	Omnivore	Cini et al. 2020	V3-V4	https://www.sciencedirect.com/science/article/pii/S0048969720344028	PRJEB36629
Cini16	Arthropoda	Insecta	Hymenoptera	Vespidae	Vespa	Vespa velutina	Omnivore	Omnivore	Cini et al. 2020	V3-V4	https://www.sciencedirect.com/science/article/pii/S0048969720344028	PRJEB36629
Cini17	Arthropoda	Insecta	Hymenoptera	Vespidae	Vespa	Vespa velutina	Omnivore	Omnivore	Cini et al. 2020	V3-V4	https://www.sciencedirect.com/science/article/pii/S0048969720344028	PRJEB36629
Cini18	Arthropoda	Insecta	Hymenoptera	Vespidae	Vespa	Vespa velutina	Omnivore	Omnivore	Cini et al. 2020	V3-V4	https://www.sciencedirect.com/science/article/pii/S0048969720344028	PRJEB36629
Cini19	Arthropoda	Insecta	Hymenoptera	Vespidae	Vespa	Vespa velutina	Omnivore	Omnivore	Cini et al. 2020	V3-V4	https://www.sciencedirect.com/science/article/pii/S0048969720344028	PRJEB36629
Cini20	Arthropoda	Insecta	Hymenoptera	Vespidae	Vespa	Vespa velutina	Omnivore	Omnivore	Cini et al. 2020	V3-V4	https://www.sciencedirect.com/science/article/pii/S0048969720344028	PRJEB36629
Cini21	Arthropoda	Insecta	Hymenoptera	Vespidae	Vespa	Vespa velutina	Omnivore	Omnivore	Cini et al. 2020	V3-V4	https://www.sciencedirect.com/science/article/pii/S0048969720344028	PRJEB36629
Cini22	Arthropoda	Insecta	Hymenoptera	Vespidae	Vespa	Vespa velutina	Omnivore	Omnivore	Cini et al. 2020	V3-V4	https://www.sciencedirect.com/science/article/pii/S0048969720344028	PRJEB36629
Cini23	Arthropoda	Insecta	Hymenoptera	Vespidae	Vespa	Vespa velutina	Omnivore	Omnivore	Cini et al. 2020	V3-V4	https://www.sciencedirect.com/science/article/pii/S0048969720344028	PRJEB36629
Cini24	Arthropoda	Insecta	Hymenoptera	Vespidae	Vespa	Vespa velutina	Omnivore	Omnivore	Cini et al. 2020	V3-V4	https://www.sciencedirect.com/science/article/pii/S0048969720344028	PRJEB36629
Cini25	Arthropoda	Insecta	Hymenoptera	Vespidae	Vespa	Vespa velutina	Omnivore	Omnivore	Cini et al. 2020	V3-V4	https://www.sciencedirect.com/science/article/pii/S0048969720344028	PRJEB36629
Cini26	Arthropoda	Insecta	Hymenoptera	Vespidae	Vespa	Vespa velutina	Omnivore	Omnivore	Cini et al. 2020	V3-V4	https://www.sciencedirect.com/science/article/pii/S0048969720344028	PRJEB36629
Cini27	Arthropoda	Insecta	Hymenoptera	Vespidae	Vespa	Vespa velutina	Omnivore	Omnivore	Cini et al. 2020	V3-V4	https://www.sciencedirect.com/science/article/pii/S0048969720344028	PRJEB36629
Cini28	Arthropoda	Insecta	Hymenoptera	Vespidae	Vespa	Vespa velutina	Omnivore	Omnivore	Cini et al. 2020	V3-V4	https://www.sciencedirect.com/science/article/pii/S0048969720344028	PRJEB36629
Cini29	Arthropoda	Insecta	Hymenoptera	Vespidae	Vespa	Vespa velutina	Omnivore	Omnivore	Cini et al. 2020	V3-V4	https://www.sciencedirect.com/science/article/pii/S0048969720344028	PRJEB36629
Cini30	Arthropoda	Insecta	Hymenoptera	Vespidae	Vespa	Vespa velutina	Omnivore	Omnivore	Cini et al. 2020	V3-V4	https://www.sciencedirect.com/science/article/pii/S0048969720344028	PRJEB36629
cornejo1	Arthropoda	Malacostraca	Decapoda	Penaeidae	Litopenaeus	L.vannamei	Omnivore	Omnivore	Cornejo-Granados et al. 2017	V2-V9	https://www.nature.com/articles/s41598-017-11805-w	PRJNA387510
cornejo2	Arthropoda	Malacostraca	Decapoda	Penaeidae	Litopenaeus	L.vannamei	Omnivore	Omnivore	Cornejo-Granados et al. 2017	V2-V9	https://www.nature.com/articles/s41598-017-11805-w	PRJNA387510
cornejo3	Arthropoda	Malacostraca	Decapoda	Penaeidae	Litopenaeus	L.vannamei	Omnivore	Omnivore	Cornejo-Granados et al. 2017	V2-V9	https://www.nature.com/articles/s41598-017-11805-w	PRJNA387510
Couch1	Chordata	Mammalia	Artiodactyla	Bovidae	Syncerus	Syncerus caffer	Herbivore	Herbivore	Couch et al. 2021	V3-V4	https://www.nature.com/articles/s41467-021-22510-8#data-availability	PRJNA694651
Couch2	Chordata	Mammalia	Artiodactyla	Bovidae	Syncerus	Syncerus caffer	Herbivore	Herbivore	Couch et al. 2021	V3-V4	https://www.nature.com/articles/s41467-021-22510-8#data-availability	PRJNA694651
Couch3	Chordata	Mammalia	Artiodactyla	Bovidae	Syncerus	Syncerus caffer	Herbivore	Herbivore	Couch et al. 2021	V3-V4	https://www.nature.com/articles/s41467-021-22510-8#data-availability	PRJNA694651
Couch4	Chordata	Mammalia	Artiodactyla	Bovidae	Syncerus	Syncerus caffer	Herbivore	Herbivore	Couch et al. 2021	V3-V4	https://www.nature.com/articles/s41467-021-22510-8#data-availability	PRJNA694651
Couch5	Chordata	Mammalia	Artiodactyla	Bovidae	Syncerus	Syncerus caffer	Herbivore	Herbivore	Couch et al. 2021	V3-V4	https://www.nature.com/articles/s41467-021-22510-8#data-availability	PRJNA694651
Couch6	Chordata	Mammalia	Artiodactyla	Bovidae	Syncerus	Syncerus caffer	Herbivore	Herbivore	Couch et al. 2021	V3-V4	https://www.nature.com/articles/s41467-021-22510-8#data-availability	PRJNA694651
Couch7	Chordata	Mammalia	Artiodactyla	Bovidae	Syncerus	Syncerus caffer	Herbivore	Herbivore	Couch et al. 2021	V3-V4	https://www.nature.com/articles/s41467-021-22510-8#data-availability	PRJNA694651
Couch8	Chordata	Mammalia	Artiodactyla	Bovidae	Syncerus	Syncerus caffer	Herbivore	Herbivore	Couch et al. 2021	V3-V4	https://www.nature.com/articles/s41467-021-22510-8#data-availability	PRJNA694651
Couch9	Chordata	Mammalia	Artiodactyla	Bovidae	Syncerus	Syncerus caffer	Herbivore	Herbivore	Couch et al. 2021	V3-V4	https://www.nature.com/articles/s41467-021-22510-8#data-availability	PRJNA694651
Couch10	Chordata	Mammalia	Artiodactyla	Bovidae	Syncerus	Syncerus caffer	Herbivore	Herbivore	Couch et al. 2021	V3-V4	https://www.nature.com/articles/s41467-021-22510-8#data-availability	PRJNA694651
Couch11	Chordata	Mammalia	Artiodactyla	Bovidae	Syncerus	Syncerus caffer	Herbivore	Herbivore	Couch et al. 2021	V3-V4	https://www.nature.com/articles/s41467-021-22510-8#data-availability	PRJNA694651
Couch12	Chordata	Mammalia	Artiodactyla	Bovidae	Syncerus	Syncerus caffer	Herbivore	Herbivore	Couch et al. 2021	V3-V4	https://www.nature.com/articles/s41467-021-22510-8#data-availability	PRJNA694651
Couch13	Chordata	Mammalia	Artiodactyla	Bovidae	Syncerus	Syncerus caffer	Herbivore	Herbivore	Couch et al. 2021	V3-V4	https://www.nature.com/articles/s41467-021-22510-8#data-availability	PRJNA694651
Couch14	Chordata	Mammalia	Artiodactyla	Bovidae	Syncerus	Syncerus caffer	Herbivore	Herbivore	Couch et al. 2021	V3-V4	https://www.nature.com/articles/s41467-021-22510-8#data-availability	PRJNA694651
Couch15	Chordata	Mammalia	Artiodactyla	Bovidae	Syncerus	Syncerus caffer	Herbivore	Herbivore	Couch et al. 2021	V3-V4	https://www.nature.com/articles/s41467-021-22510-8#data-availability	PRJNA694651
Couch16	Chordata	Mammalia	Artiodactyla	Bovidae	Syncerus	Syncerus caffer	Herbivore	Herbivore	Couch et al. 2021	V3-V4	https://www.nature.com/articles/s41467-021-22510-8#data-availability	PRJNA694651
Couch17	Chordata	Mammalia	Artiodactyla	Bovidae	Syncerus	Syncerus caffer	Herbivore	Herbivore	Couch et al. 2021	V3-V4	https://www.nature.com/articles/s41467-021-22510-8#data-availability	PRJNA694651
Couch18	Chordata	Mammalia	Artiodactyla	Bovidae	Syncerus	Syncerus caffer	Herbivore	Herbivore	Couch et al. 2021	V3-V4	https://www.nature.com/articles/s41467-021-22510-8#data-availability	PRJNA694651
Couch19	Chordata	Mammalia	Artiodactyla	Bovidae	Syncerus	Syncerus caffer	Herbivore	Herbivore	Couch et al. 2021	V3-V4	https://www.nature.com/articles/s41467-021-22510-8#data-availability	PRJNA694651
Couch20	Chordata	Mammalia	Artiodactyla	Bovidae	Syncerus	Syncerus caffer	Herbivore	Herbivore	Couch et al. 2021	V3-V4	https://www.nature.com/articles/s41467-021-22510-8#data-availability	PRJNA694651
Couch21	Chordata	Mammalia	Artiodactyla	Bovidae	Syncerus	Syncerus caffer	Herbivore	Herbivore	Couch et al. 2021	V3-V4	https://www.nature.com/articles/s41467-021-22510-8#data-availability	PRJNA694651
Couch22	Chordata	Mammalia	Artiodactyla	Bovidae	Syncerus	Syncerus caffer	Herbivore	Herbivore	Couch et al. 2021	V3-V4	https://www.nature.com/articles/s41467-021-22510-8#data-availability	PRJNA694651
Couch23	Chordata	Mammalia	Artiodactyla	Bovidae	Syncerus	Syncerus caffer	Herbivore	Herbivore	Couch et al. 2021	V3-V4	https://www.nature.com/articles/s41467-021-22510-8#data-availability	PRJNA694651
Couch24	Chordata	Mammalia	Artiodactyla	Bovidae	Syncerus	Syncerus caffer	Herbivore	Herbivore	Couch et al. 2021	V3-V4	https://www.nature.com/articles/s41467-021-22510-8#data-availability	PRJNA694651
Couch25	Chordata	Mammalia	Artiodactyla	Bovidae	Syncerus	Syncerus caffer	Herbivore	Herbivore	Couch et al. 2021	V3-V4	https://www.nature.com/articles/s41467-021-22510-8#data-availability	PRJNA694651
Couch26	Chordata	Mammalia	Artiodactyla	Bovidae	Syncerus	Syncerus caffer	Herbivore	Herbivore	Couch et al. 2021	V3-V4	https://www.nature.com/articles/s41467-021-22510-8#data-availability	PRJNA694651
Couch27	Chordata	Mammalia	Artiodactyla	Bovidae	Syncerus	Syncerus caffer	Herbivore	Herbivore	Couch et al. 2021	V3-V4	https://www.nature.com/articles/s41467-021-22510-8#data-availability	PRJNA694651
Couch28	Chordata	Mammalia	Artiodactyla	Bovidae	Syncerus	Syncerus caffer	Herbivore	Herbivore	Couch et al. 2021	V3-V4	https://www.nature.com/articles/s41467-021-22510-8#data-availability	PRJNA694651
Couch29	Chordata	Mammalia	Artiodactyla	Bovidae	Syncerus	Syncerus caffer	Herbivore	Herbivore	Couch et al. 2021	V3-V4	https://www.nature.com/articles/s41467-021-22510-8#data-availability	PRJNA694651
Couch30	Chordata	Mammalia	Artiodactyla	Bovidae	Syncerus	Syncerus caffer	Herbivore	Herbivore	Couch et al. 2021	V3-V4	https://www.nature.com/articles/s41467-021-22510-8#data-availability	PRJNA694651
2023couch1	Chordata	Actinopterygii	Salmoniformes	Salmonidae	Oncorhynchus	Oncorhynchus tshawytscha	Omnivore	Omnivore	Couch et al. 2023	V4	https://www.nature.com/articles/s41598-023-29663-0	PRJNA881973
2023couch2	Chordata	Actinopterygii	Salmoniformes	Salmonidae	Oncorhynchus	Oncorhynchus tshawytscha	Omnivore	Omnivore	Couch et al. 2023	V4	https://www.nature.com/articles/s41598-023-29663-0	PRJNA881973
2023couch3	Chordata	Actinopterygii	Salmoniformes	Salmonidae	Oncorhynchus	Oncorhynchus tshawytscha	Omnivore	Omnivore	Couch et al. 2023	V4	https://www.nature.com/articles/s41598-023-29663-0	PRJNA881973
2023couch4	Chordata	Actinopterygii	Salmoniformes	Salmonidae	Oncorhynchus	Oncorhynchus tshawytscha	Omnivore	Omnivore	Couch et al. 2023	V4	https://www.nature.com/articles/s41598-023-29663-0	PRJNA881973
2023couch5	Chordata	Actinopterygii	Salmoniformes	Salmonidae	Oncorhynchus	Oncorhynchus tshawytscha	Omnivore	Omnivore	Couch et al. 2023	V4	https://www.nature.com/articles/s41598-023-29663-0	PRJNA881973
2023couch6	Chordata	Actinopterygii	Salmoniformes	Salmonidae	Oncorhynchus	Oncorhynchus tshawytscha	Omnivore	Omnivore	Couch et al. 2023	V4	https://www.nature.com/articles/s41598-023-29663-0	PRJNA881973
2023couch7	Chordata	Actinopterygii	Salmoniformes	Salmonidae	Oncorhynchus	Oncorhynchus tshawytscha	Omnivore	Omnivore	Couch et al. 2023	V4	https://www.nature.com/articles/s41598-023-29663-0	PRJNA881973
2023couch8	Chordata	Actinopterygii	Salmoniformes	Salmonidae	Oncorhynchus	Oncorhynchus tshawytscha	Omnivore	Omnivore	Couch et al. 2023	V4	https://www.nature.com/articles/s41598-023-29663-0	PRJNA881973
2023couch9	Chordata	Actinopterygii	Salmoniformes	Salmonidae	Oncorhynchus	Oncorhynchus tshawytscha	Omnivore	Omnivore	Couch et al. 2023	V4	https://www.nature.com/articles/s41598-023-29663-0	PRJNA881973
2023couch10	Chordata	Actinopterygii	Salmoniformes	Salmonidae	Oncorhynchus	Oncorhynchus tshawytscha	Omnivore	Omnivore	Couch et al. 2023	V4	https://www.nature.com/articles/s41598-023-29663-0	PRJNA881973
2023couch11	Chordata	Actinopterygii	Salmoniformes	Salmonidae	Oncorhynchus	Oncorhynchus tshawytscha	Omnivore	Omnivore	Couch et al. 2023	V4	https://www.nature.com/articles/s41598-023-29663-0	PRJNA881973
2023couch12	Chordata	Actinopterygii	Salmoniformes	Salmonidae	Oncorhynchus	Oncorhynchus tshawytscha	Omnivore	Omnivore	Couch et al. 2023	V4	https://www.nature.com/articles/s41598-023-29663-0	PRJNA881973
2023couch13	Chordata	Actinopterygii	Salmoniformes	Salmonidae	Oncorhynchus	Oncorhynchus tshawytscha	Omnivore	Omnivore	Couch et al. 2023	V4	https://www.nature.com/articles/s41598-023-29663-0	PRJNA881973
2023couch14	Chordata	Actinopterygii	Salmoniformes	Salmonidae	Oncorhynchus	Oncorhynchus tshawytscha	Omnivore	Omnivore	Couch et al. 2023	V4	https://www.nature.com/articles/s41598-023-29663-0	PRJNA881973
2023couch15	Chordata	Actinopterygii	Salmoniformes	Salmonidae	Oncorhynchus	Oncorhynchus tshawytscha	Omnivore	Omnivore	Couch et al. 2023	V4	https://www.nature.com/articles/s41598-023-29663-0	PRJNA881973
2023couch16	Chordata	Actinopterygii	Salmoniformes	Salmonidae	Oncorhynchus	Oncorhynchus tshawytscha	Omnivore	Omnivore	Couch et al. 2023	V4	https://www.nature.com/articles/s41598-023-29663-0	PRJNA881973
2023couch17	Chordata	Actinopterygii	Salmoniformes	Salmonidae	Oncorhynchus	Oncorhynchus tshawytscha	Omnivore	Omnivore	Couch et al. 2023	V4	https://www.nature.com/articles/s41598-023-29663-0	PRJNA881973
2023couch18	Chordata	Actinopterygii	Salmoniformes	Salmonidae	Oncorhynchus	Oncorhynchus tshawytscha	Omnivore	Omnivore	Couch et al. 2023	V4	https://www.nature.com/articles/s41598-023-29663-0	PRJNA881973
2023couch19	Chordata	Actinopterygii	Salmoniformes	Salmonidae	Oncorhynchus	Oncorhynchus tshawytscha	Omnivore	Omnivore	Couch et al. 2023	V4	https://www.nature.com/articles/s41598-023-29663-0	PRJNA881973
2023couch20	Chordata	Actinopterygii	Salmoniformes	Salmonidae	Oncorhynchus	Oncorhynchus tshawytscha	Omnivore	Omnivore	Couch et al. 2023	V4	https://www.nature.com/articles/s41598-023-29663-0	PRJNA881973
2023couch21	Chordata	Actinopterygii	Salmoniformes	Salmonidae	Oncorhynchus	Oncorhynchus tshawytscha	Omnivore	Omnivore	Couch et al. 2023	V4	https://www.nature.com/articles/s41598-023-29663-0	PRJNA881973
2023couch22	Chordata	Actinopterygii	Salmoniformes	Salmonidae	Oncorhynchus	Oncorhynchus tshawytscha	Omnivore	Omnivore	Couch et al. 2023	V4	https://www.nature.com/articles/s41598-023-29663-0	PRJNA881973
2023couch23	Chordata	Actinopterygii	Salmoniformes	Salmonidae	Oncorhynchus	Oncorhynchus tshawytscha	Omnivore	Omnivore	Couch et al. 2023	V4	https://www.nature.com/articles/s41598-023-29663-0	PRJNA881973
2023couch24	Chordata	Actinopterygii	Salmoniformes	Salmonidae	Oncorhynchus	Oncorhynchus tshawytscha	Omnivore	Omnivore	Couch et al. 2023	V4	https://www.nature.com/articles/s41598-023-29663-0	PRJNA881973
2023couch25	Chordata	Actinopterygii	Salmoniformes	Salmonidae	Oncorhynchus	Oncorhynchus tshawytscha	Omnivore	Omnivore	Couch et al. 2023	V4	https://www.nature.com/articles/s41598-023-29663-0	PRJNA881973
2023couch26	Chordata	Actinopterygii	Salmoniformes	Salmonidae	Oncorhynchus	Oncorhynchus tshawytscha	Omnivore	Omnivore	Couch et al. 2023	V4	https://www.nature.com/articles/s41598-023-29663-0	PRJNA881973
2023couch27	Chordata	Actinopterygii	Salmoniformes	Salmonidae	Oncorhynchus	Oncorhynchus tshawytscha	Omnivore	Omnivore	Couch et al. 2023	V4	https://www.nature.com/articles/s41598-023-29663-0	PRJNA881973
2023couch28	Chordata	Actinopterygii	Salmoniformes	Salmonidae	Oncorhynchus	Oncorhynchus tshawytscha	Omnivore	Omnivore	Couch et al. 2023	V4	https://www.nature.com/articles/s41598-023-29663-0	PRJNA881973
2023couch29	Chordata	Actinopterygii	Salmoniformes	Salmonidae	Oncorhynchus	Oncorhynchus tshawytscha	Omnivore	Omnivore	Couch et al. 2023	V4	https://www.nature.com/articles/s41598-023-29663-0	PRJNA881973
2023couch30	Chordata	Actinopterygii	Salmoniformes	Salmonidae	Oncorhynchus	Oncorhynchus tshawytscha	Omnivore	Omnivore	Couch et al. 2023	V4	https://www.nature.com/articles/s41598-023-29663-0	PRJNA881973
danckert1	Mollusca	Gastropoda	Lepetellida	Haliotidae	Haliotis	Haliotis laevigata	Herbivore	Herbivore	Danckert et al. 2021	V3-V4	https://www.sciencedirect.com/science/article/pii/S004484862033951X	PRJNA641796
danckert2	Mollusca	Gastropoda	Lepetellida	Haliotidae	Haliotis	Haliotis laevigata	Herbivore	Herbivore	Danckert et al. 2021	V3-V4	https://www.sciencedirect.com/science/article/pii/S004484862033951X	PRJNA641796
danckert3	Mollusca	Gastropoda	Lepetellida	Haliotidae	Haliotis	Haliotis laevigata	Herbivore	Herbivore	Danckert et al. 2021	V3-V4	https://www.sciencedirect.com/science/article/pii/S004484862033951X	PRJNA641796
danckert4	Mollusca	Gastropoda	Lepetellida	Haliotidae	Haliotis	Haliotis laevigata	Herbivore	Herbivore	Danckert et al. 2021	V3-V4	https://www.sciencedirect.com/science/article/pii/S004484862033951X	PRJNA641796
danckert5	Mollusca	Gastropoda	Lepetellida	Haliotidae	Haliotis	Haliotis laevigata	Herbivore	Herbivore	Danckert et al. 2021	V3-V4	https://www.sciencedirect.com/science/article/pii/S004484862033951X	PRJNA641796
danckert6	Mollusca	Gastropoda	Lepetellida	Haliotidae	Haliotis	Haliotis laevigata	Herbivore	Herbivore	Danckert et al. 2021	V3-V4	https://www.sciencedirect.com/science/article/pii/S004484862033951X	PRJNA641796
danckert7	Mollusca	Gastropoda	Lepetellida	Haliotidae	Haliotis	Haliotis laevigata	Herbivore	Herbivore	Danckert et al. 2021	V3-V4	https://www.sciencedirect.com/science/article/pii/S004484862033951X	PRJNA641796
danckert8	Mollusca	Gastropoda	Lepetellida	Haliotidae	Haliotis	Haliotis laevigata	Herbivore	Herbivore	Danckert et al. 2021	V3-V4	https://www.sciencedirect.com/science/article/pii/S004484862033951X	PRJNA641796
danckert9	Mollusca	Gastropoda	Lepetellida	Haliotidae	Haliotis	Haliotis laevigata	Herbivore	Herbivore	Danckert et al. 2021	V3-V4	https://www.sciencedirect.com/science/article/pii/S004484862033951X	PRJNA641796
danckert10	Mollusca	Gastropoda	Lepetellida	Haliotidae	Haliotis	Haliotis laevigata	Herbivore	Herbivore	Danckert et al. 2021	V3-V4	https://www.sciencedirect.com/science/article/pii/S004484862033951X	PRJNA641796
danckert11	Mollusca	Gastropoda	Lepetellida	Haliotidae	Haliotis	Haliotis laevigata	Herbivore	Herbivore	Danckert et al. 2021	V3-V4	https://www.sciencedirect.com/science/article/pii/S004484862033951X	PRJNA641796
danckert12	Mollusca	Gastropoda	Lepetellida	Haliotidae	Haliotis	Haliotis laevigata	Herbivore	Herbivore	Danckert et al. 2021	V3-V4	https://www.sciencedirect.com/science/article/pii/S004484862033951X	PRJNA641796
danckert13	Mollusca	Gastropoda	Lepetellida	Haliotidae	Haliotis	Haliotis laevigata	Herbivore	Herbivore	Danckert et al. 2021	V3-V4	https://www.sciencedirect.com/science/article/pii/S004484862033951X	PRJNA641796
danckert14	Mollusca	Gastropoda	Lepetellida	Haliotidae	Haliotis	Haliotis laevigata	Herbivore	Herbivore	Danckert et al. 2021	V3-V4	https://www.sciencedirect.com/science/article/pii/S004484862033951X	PRJNA641796
danckert15	Mollusca	Gastropoda	Lepetellida	Haliotidae	Haliotis	Haliotis laevigata	Herbivore	Herbivore	Danckert et al. 2021	V3-V4	https://www.sciencedirect.com/science/article/pii/S004484862033951X	PRJNA641796
danckert16	Mollusca	Gastropoda	Lepetellida	Haliotidae	Haliotis	Haliotis laevigata	Herbivore	Herbivore	Danckert et al. 2021	V3-V4	https://www.sciencedirect.com/science/article/pii/S004484862033951X	PRJNA641796
danckert17	Mollusca	Gastropoda	Lepetellida	Haliotidae	Haliotis	Haliotis laevigata	Herbivore	Herbivore	Danckert et al. 2021	V3-V4	https://www.sciencedirect.com/science/article/pii/S004484862033951X	PRJNA641796
danckert18	Mollusca	Gastropoda	Lepetellida	Haliotidae	Haliotis	Haliotis laevigata	Herbivore	Herbivore	Danckert et al. 2021	V3-V4	https://www.sciencedirect.com/science/article/pii/S004484862033951X	PRJNA641796
danckert19	Mollusca	Gastropoda	Lepetellida	Haliotidae	Haliotis	Haliotis laevigata	Herbivore	Herbivore	Danckert et al. 2021	V3-V4	https://www.sciencedirect.com/science/article/pii/S004484862033951X	PRJNA641796
danckert20	Mollusca	Gastropoda	Lepetellida	Haliotidae	Haliotis	Haliotis laevigata	Herbivore	Herbivore	Danckert et al. 2021	V3-V4	https://www.sciencedirect.com/science/article/pii/S004484862033951X	PRJNA641796
danckert21	Mollusca	Gastropoda	Lepetellida	Haliotidae	Haliotis	Haliotis laevigata	Herbivore	Herbivore	Danckert et al. 2021	V3-V4	https://www.sciencedirect.com/science/article/pii/S004484862033951X	PRJNA641796
danckert22	Mollusca	Gastropoda	Lepetellida	Haliotidae	Haliotis	Haliotis laevigata	Herbivore	Herbivore	Danckert et al. 2021	V3-V4	https://www.sciencedirect.com/science/article/pii/S004484862033951X	PRJNA641796
danckert23	Mollusca	Gastropoda	Lepetellida	Haliotidae	Haliotis	Haliotis laevigata	Herbivore	Herbivore	Danckert et al. 2021	V3-V4	https://www.sciencedirect.com/science/article/pii/S004484862033951X	PRJNA641796
danckert24	Mollusca	Gastropoda	Lepetellida	Haliotidae	Haliotis	Haliotis laevigata	Herbivore	Herbivore	Danckert et al. 2021	V3-V4	https://www.sciencedirect.com/science/article/pii/S004484862033951X	PRJNA641796
danckert25	Mollusca	Gastropoda	Lepetellida	Haliotidae	Haliotis	Haliotis laevigata	Herbivore	Herbivore	Danckert et al. 2021	V3-V4	https://www.sciencedirect.com/science/article/pii/S004484862033951X	PRJNA641796
danckert26	Mollusca	Gastropoda	Lepetellida	Haliotidae	Haliotis	Haliotis laevigata	Herbivore	Herbivore	Danckert et al. 2021	V3-V4	https://www.sciencedirect.com/science/article/pii/S004484862033951X	PRJNA641796
danckert27	Mollusca	Gastropoda	Lepetellida	Haliotidae	Haliotis	Haliotis laevigata	Herbivore	Herbivore	Danckert et al. 2021	V3-V4	https://www.sciencedirect.com/science/article/pii/S004484862033951X	PRJNA641796
danckert28	Mollusca	Gastropoda	Lepetellida	Haliotidae	Haliotis	Haliotis laevigata	Herbivore	Herbivore	Danckert et al. 2021	V3-V4	https://www.sciencedirect.com/science/article/pii/S004484862033951X	PRJNA641796
danckert29	Mollusca	Gastropoda	Lepetellida	Haliotidae	Haliotis	Haliotis laevigata	Herbivore	Herbivore	Danckert et al. 2021	V3-V4	https://www.sciencedirect.com/science/article/pii/S004484862033951X	PRJNA641796
danckert30	Mollusca	Gastropoda	Lepetellida	Haliotidae	Haliotis	Haliotis laevigata	Herbivore	Herbivore	Danckert et al. 2021	V3-V4	https://www.sciencedirect.com/science/article/pii/S004484862033951X	PRJNA641796
Cock1	Arthropoda	Insecta	Diptera	Tephritidae	Ceratitis	Ceratitis capitata	Herbivore	Herbivore	De Cock et al. 2019	V3-V4	https://www.frontiersin.org/articles/10.3389/fmicb.2019.02833/full	PRJNA527198
Cock2	Arthropoda	Insecta	Diptera	Tephritidae	Ceratitis	Ceratitis capitata	Herbivore	Herbivore	De Cock et al. 2019	V3-V4	https://www.frontiersin.org/articles/10.3389/fmicb.2019.02833/full	PRJNA527198
Cock3	Arthropoda	Insecta	Diptera	Tephritidae	Ceratitis	Ceratitis capitata	Herbivore	Herbivore	De Cock et al. 2019	V3-V4	https://www.frontiersin.org/articles/10.3389/fmicb.2019.02833/full	PRJNA527198
Cock4	Arthropoda	Insecta	Diptera	Tephritidae	Ceratitis	Ceratitis capitata	Herbivore	Herbivore	De Cock et al. 2019	V3-V4	https://www.frontiersin.org/articles/10.3389/fmicb.2019.02833/full	PRJNA527198
dewar1	Chordata	Aves	Sphenisciformes	Spheniscidae	Ardenna Eudyptula	Ardenna tenuirostris	Carnivore	Carnivore	Dewar et al. 2017	V2-V3	https://journals.plos.org/plosone/article?id=10.1371/journalpone.0183117	PRJNA347517
dewar2	Chordata	Aves	Sphenisciformes	Spheniscidae	Ardenna Eudyptula	Ardenna tenuirostris	Carnivore	Carnivore	Dewar et al. 2017	V2-V3	https://journals.plos.org/plosone/article?id=10.1371/journalpone.0183117	PRJNA347517
dewar3	Chordata	Aves	Sphenisciformes	Spheniscidae	Ardenna Eudyptula	Ardenna tenuirostris	Carnivore	Carnivore	Dewar et al. 2017	V2-V3	https://journals.plos.org/plosone/article?id=10.1371/journalpone.0183117	PRJNA347517
dewar4	Chordata	Aves	Sphenisciformes	Spheniscidae	Ardenna Eudyptula	Ardenna tenuirostris	Carnivore	Carnivore	Dewar et al. 2017	V2-V3	https://journals.plos.org/plosone/article?id=10.1371/journalpone.0183117	PRJNA347517
dewar5	Chordata	Aves	Sphenisciformes	Spheniscidae	Ardenna Eudyptula	Ardenna tenuirostris	Carnivore	Carnivore	Dewar et al. 2017	V2-V3	https://journals.plos.org/plosone/article?id=10.1371/journalpone.0183117	PRJNA347517
dewar6	Chordata	Aves	Sphenisciformes	Spheniscidae	Ardenna Eudyptula	Ardenna tenuirostris	Carnivore	Carnivore	Dewar et al. 2017	V2-V3	https://journals.plos.org/plosone/article?id=10.1371/journalpone.0183117	PRJNA347517
dewar7	Chordata	Aves	Sphenisciformes	Spheniscidae	Ardenna Eudyptula	Ardenna tenuirostris	Carnivore	Carnivore	Dewar et al. 2017	V2-V3	https://journals.plos.org/plosone/article?id=10.1371/journalpone.0183117	PRJNA347517
dewar8	Chordata	Aves	Sphenisciformes	Spheniscidae	Ardenna Eudyptula	Ardenna tenuirostris	Carnivore	Carnivore	Dewar et al. 2017	V2-V3	https://journals.plos.org/plosone/article?id=10.1371/journalpone.0183117	PRJNA347517
dewar9	Chordata	Aves	Sphenisciformes	Spheniscidae	Ardenna Eudyptula	Ardenna tenuirostris	Carnivore	Carnivore	Dewar et al. 2017	V2-V3	https://journals.plos.org/plosone/article?id=10.1371/journalpone.0183117	PRJNA347517
dewar10	Chordata	Aves	Sphenisciformes	Spheniscidae	Ardenna Eudyptula	Ardenna tenuirostris	Carnivore	Carnivore	Dewar et al. 2017	V2-V3	https://journals.plos.org/plosone/article?id=10.1371/journalpone.0183117	PRJNA347517
dewar11	Chordata	Aves	Sphenisciformes	Spheniscidae	Ardenna Eudyptula	Ardenna tenuirostris	Carnivore	Carnivore	Dewar et al. 2017	V2-V3	https://journals.plos.org/plosone/article?id=10.1371/journalpone.0183117	PRJNA347517
dewar12	Chordata	Aves	Sphenisciformes	Spheniscidae	Ardenna Eudyptula	Ardenna tenuirostris	Carnivore	Carnivore	Dewar et al. 2017	V2-V3	https://journals.plos.org/plosone/article?id=10.1371/journalpone.0183117	PRJNA347517
dewar13	Chordata	Aves	Sphenisciformes	Spheniscidae	Ardenna Eudyptula	Ardenna tenuirostris	Carnivore	Carnivore	Dewar et al. 2017	V2-V3	https://journals.plos.org/plosone/article?id=10.1371/journalpone.0183117	PRJNA347517
dewar14	Chordata	Aves	Sphenisciformes	Spheniscidae	Ardenna Eudyptula	Ardenna tenuirostris	Carnivore	Carnivore	Dewar et al. 2017	V2-V3	https://journals.plos.org/plosone/article?id=10.1371/journalpone.0183117	PRJNA347517
dewar15	Chordata	Aves	Sphenisciformes	Spheniscidae	Ardenna Eudyptula	Ardenna tenuirostris	Carnivore	Carnivore	Dewar et al. 2017	V2-V3	https://journals.plos.org/plosone/article?id=10.1371/journalpone.0183117	PRJNA347517
dewar16	Chordata	Aves	Sphenisciformes	Spheniscidae	Ardenna Eudyptula	Ardenna tenuirostris	Carnivore	Carnivore	Dewar et al. 2017	V2-V3	https://journals.plos.org/plosone/article?id=10.1371/journalpone.0183117	PRJNA347517
dewar17	Chordata	Aves	Sphenisciformes	Spheniscidae	Ardenna Eudyptula	Ardenna tenuirostris	Carnivore	Carnivore	Dewar et al. 2017	V2-V3	https://journals.plos.org/plosone/article?id=10.1371/journalpone.0183117	PRJNA347517
dewar18	Chordata	Aves	Sphenisciformes	Spheniscidae	Ardenna Eudyptula	Ardenna tenuirostris	Carnivore	Carnivore	Dewar et al. 2017	V2-V3	https://journals.plos.org/plosone/article?id=10.1371/journalpone.0183117	PRJNA347517
dewar19	Chordata	Aves	Sphenisciformes	Spheniscidae	Ardenna Eudyptula	Ardenna tenuirostris	Carnivore	Carnivore	Dewar et al. 2017	V2-V3	https://journals.plos.org/plosone/article?id=10.1371/journalpone.0183117	PRJNA347517
dewar20	Chordata	Aves	Sphenisciformes	Spheniscidae	Ardenna Eudyptula	Ardenna tenuirostris	Carnivore	Carnivore	Dewar et al. 2017	V2-V3	https://journals.plos.org/plosone/article?id=10.1371/journalpone.0183117	PRJNA347517
dewar21	Chordata	Aves	Sphenisciformes	Spheniscidae	Ardenna Eudyptula	Ardenna tenuirostris	Carnivore	Carnivore	Dewar et al. 2017	V2-V3	https://journals.plos.org/plosone/article?id=10.1371/journalpone.0183117	PRJNA347517
dewar22	Chordata	Aves	Sphenisciformes	Spheniscidae	Ardenna Eudyptula	Ardenna tenuirostris	Carnivore	Carnivore	Dewar et al. 2017	V2-V3	https://journals.plos.org/plosone/article?id=10.1371/journalpone.0183117	PRJNA347517
dewar23	Chordata	Aves	Sphenisciformes	Spheniscidae	Ardenna Eudyptula	Ardenna tenuirostris	Carnivore	Carnivore	Dewar et al. 2017	V2-V3	https://journals.plos.org/plosone/article?id=10.1371/journalpone.0183117	PRJNA347517
dewar24	Chordata	Aves	Sphenisciformes	Spheniscidae	Ardenna Eudyptula	Ardenna tenuirostris	Carnivore	Carnivore	Dewar et al. 2017	V2-V3	https://journals.plos.org/plosone/article?id=10.1371/journalpone.0183117	PRJNA347517
dewar25	Chordata	Aves	Sphenisciformes	Spheniscidae	Ardenna Eudyptula	Ardenna tenuirostris	Carnivore	Carnivore	Dewar et al. 2017	V2-V3	https://journals.plos.org/plosone/article?id=10.1371/journalpone.0183117	PRJNA347517
dewar26	Chordata	Aves	Sphenisciformes	Spheniscidae	Ardenna Eudyptula	Ardenna tenuirostris	Carnivore	Carnivore	Dewar et al. 2017	V2-V3	https://journals.plos.org/plosone/article?id=10.1371/journalpone.0183117	PRJNA347517
dewar27	Chordata	Aves	Sphenisciformes	Spheniscidae	Ardenna Eudyptula	Ardenna tenuirostris	Carnivore	Carnivore	Dewar et al. 2017	V2-V3	https://journals.plos.org/plosone/article?id=10.1371/journalpone.0183117	PRJNA347517
dewar28	Chordata	Aves	Sphenisciformes	Spheniscidae	Ardenna Eudyptula	Ardenna tenuirostris	Carnivore	Carnivore	Dewar et al. 2017	V2-V3	https://journals.plos.org/plosone/article?id=10.1371/journalpone.0183117	PRJNA347517
dewar29	Chordata	Aves	Sphenisciformes	Spheniscidae	Ardenna Eudyptula	Ardenna tenuirostris	Carnivore	Carnivore	Dewar et al. 2017	V2-V3	https://journals.plos.org/plosone/article?id=10.1371/journalpone.0183117	PRJNA347517
dewar30	Chordata	Aves	Sphenisciformes	Spheniscidae	Ardenna Eudyptula	Ardenna tenuirostris	Carnivore	Carnivore	Dewar et al. 2017	V2-V3	https://journals.plos.org/plosone/article?id=10.1371/journalpone.0183117	PRJNA347517
Eliades1	Chordata	Reptilia	Squamata	Iguanidae	Brachylophus	Brachylophus vitiensis	Herbivore	Herbivore	Eliades et al. 2021	V4	https://onlinelibrary.wiley.com/doi/full/10.1002/ece3.7373	PRJNA702127
Eliades2	Chordata	Reptilia	Squamata	Iguanidae	Brachylophus	Brachylophus vitiensis	Herbivore	Herbivore	Eliades et al. 2021	V4	https://onlinelibrary.wiley.com/doi/full/10.1002/ece3.7373	PRJNA702127
Eliades3	Chordata	Reptilia	Squamata	Iguanidae	Brachylophus	Brachylophus vitiensis	Herbivore	Herbivore	Eliades et al. 2021	V4	https://onlinelibrary.wiley.com/doi/full/10.1002/ece3.7373	PRJNA702127
Eliades4	Chordata	Reptilia	Squamata	Iguanidae	Brachylophus	Brachylophus vitiensis	Herbivore	Herbivore	Eliades et al. 2021	V4	https://onlinelibrary.wiley.com/doi/full/10.1002/ece3.7373	PRJNA702127
Eliades5	Chordata	Reptilia	Squamata	Iguanidae	Brachylophus	Brachylophus vitiensis	Herbivore	Herbivore	Eliades et al. 2021	V4	https://onlinelibrary.wiley.com/doi/full/10.1002/ece3.7373	PRJNA702127
Eliades6	Chordata	Reptilia	Squamata	Iguanidae	Brachylophus	Brachylophus vitiensis	Herbivore	Herbivore	Eliades et al. 2021	V4	https://onlinelibrary.wiley.com/doi/full/10.1002/ece3.7373	PRJNA702127
Eliades7	Chordata	Reptilia	Squamata	Iguanidae	Brachylophus	Brachylophus vitiensis	Herbivore	Herbivore	Eliades et al. 2021	V4	https://onlinelibrary.wiley.com/doi/full/10.1002/ece3.7373	PRJNA702127
Eliades8	Chordata	Reptilia	Squamata	Iguanidae	Brachylophus	Brachylophus vitiensis	Herbivore	Herbivore	Eliades et al. 2021	V4	https://onlinelibrary.wiley.com/doi/full/10.1002/ece3.7373	PRJNA702127
Eliades9	Chordata	Reptilia	Squamata	Iguanidae	Brachylophus	Brachylophus vitiensis	Herbivore	Herbivore	Eliades et al. 2021	V4	https://onlinelibrary.wiley.com/doi/full/10.1002/ece3.7373	PRJNA702127
Eliades10	Chordata	Reptilia	Squamata	Iguanidae	Brachylophus	Brachylophus vitiensis	Herbivore	Herbivore	Eliades et al. 2021	V4	https://onlinelibrary.wiley.com/doi/full/10.1002/ece3.7373	PRJNA702127
Eliades11	Chordata	Reptilia	Squamata	Iguanidae	Brachylophus	Brachylophus vitiensis	Herbivore	Herbivore	Eliades et al. 2021	V4	https://onlinelibrary.wiley.com/doi/full/10.1002/ece3.7373	PRJNA702127
Eliades12	Chordata	Reptilia	Squamata	Iguanidae	Brachylophus	Brachylophus vitiensis	Herbivore	Herbivore	Eliades et al. 2021	V4	https://onlinelibrary.wiley.com/doi/full/10.1002/ece3.7373	PRJNA702127
Eliades13	Chordata	Reptilia	Squamata	Iguanidae	Brachylophus	Brachylophus vitiensis	Herbivore	Herbivore	Eliades et al. 2021	V4	https://onlinelibrary.wiley.com/doi/full/10.1002/ece3.7373	PRJNA702127
Eliades14	Chordata	Reptilia	Squamata	Iguanidae	Brachylophus	Brachylophus vitiensis	Herbivore	Herbivore	Eliades et al. 2021	V4	https://onlinelibrary.wiley.com/doi/full/10.1002/ece3.7373	PRJNA702127
Eliades15	Chordata	Reptilia	Squamata	Iguanidae	Brachylophus	Brachylophus vitiensis	Herbivore	Herbivore	Eliades et al. 2021	V4	https://onlinelibrary.wiley.com/doi/full/10.1002/ece3.7373	PRJNA702127
Eliades16	Chordata	Reptilia	Squamata	Iguanidae	Brachylophus	Brachylophus vitiensis	Herbivore	Herbivore	Eliades et al. 2021	V4	https://onlinelibrary.wiley.com/doi/full/10.1002/ece3.7373	PRJNA702127
Eliades17	Chordata	Reptilia	Squamata	Iguanidae	Brachylophus	Brachylophus vitiensis	Herbivore	Herbivore	Eliades et al. 2021	V4	https://onlinelibrary.wiley.com/doi/full/10.1002/ece3.7373	PRJNA702127
Eliades18	Chordata	Reptilia	Squamata	Iguanidae	Brachylophus	Brachylophus vitiensis	Herbivore	Herbivore	Eliades et al. 2021	V4	https://onlinelibrary.wiley.com/doi/full/10.1002/ece3.7373	PRJNA702127
Eliades19	Chordata	Reptilia	Squamata	Iguanidae	Brachylophus	Brachylophus vitiensis	Herbivore	Herbivore	Eliades et al. 2021	V4	https://onlinelibrary.wiley.com/doi/full/10.1002/ece3.7373	PRJNA702127
Eliades20	Chordata	Reptilia	Squamata	Iguanidae	Brachylophus	Brachylophus vitiensis	Herbivore	Herbivore	Eliades et al. 2021	V4	https://onlinelibrary.wiley.com/doi/full/10.1002/ece3.7373	PRJNA702127
Eliades21	Chordata	Reptilia	Squamata	Iguanidae	Brachylophus	Brachylophus vitiensis	Herbivore	Herbivore	Eliades et al. 2021	V4	https://onlinelibrary.wiley.com/doi/full/10.1002/ece3.7373	PRJNA702127
Eliades22	Chordata	Reptilia	Squamata	Iguanidae	Brachylophus	Brachylophus vitiensis	Herbivore	Herbivore	Eliades et al. 2021	V4	https://onlinelibrary.wiley.com/doi/full/10.1002/ece3.7373	PRJNA702127
Eliades23	Chordata	Reptilia	Squamata	Iguanidae	Brachylophus	Brachylophus vitiensis	Herbivore	Herbivore	Eliades et al. 2021	V4	https://onlinelibrary.wiley.com/doi/full/10.1002/ece3.7373	PRJNA702127
Eliades24	Chordata	Reptilia	Squamata	Iguanidae	Brachylophus	Brachylophus vitiensis	Herbivore	Herbivore	Eliades et al. 2021	V4	https://onlinelibrary.wiley.com/doi/full/10.1002/ece3.7373	PRJNA702127
Eliades25	Chordata	Reptilia	Squamata	Iguanidae	Brachylophus	Brachylophus vitiensis	Herbivore	Herbivore	Eliades et al. 2021	V4	https://onlinelibrary.wiley.com/doi/full/10.1002/ece3.7373	PRJNA702127
Eliades26	Chordata	Reptilia	Squamata	Iguanidae	Brachylophus	Brachylophus vitiensis	Herbivore	Herbivore	Eliades et al. 2021	V4	https://onlinelibrary.wiley.com/doi/full/10.1002/ece3.7373	PRJNA702127
Eliades27	Chordata	Reptilia	Squamata	Iguanidae	Brachylophus	Brachylophus vitiensis	Herbivore	Herbivore	Eliades et al. 2021	V4	https://onlinelibrary.wiley.com/doi/full/10.1002/ece3.7373	PRJNA702127
Eliades28	Chordata	Reptilia	Squamata	Iguanidae	Brachylophus	Brachylophus vitiensis	Herbivore	Herbivore	Eliades et al. 2021	V4	https://onlinelibrary.wiley.com/doi/full/10.1002/ece3.7373	PRJNA702127
Eliades29	Chordata	Reptilia	Squamata	Iguanidae	Brachylophus	Brachylophus vitiensis	Herbivore	Herbivore	Eliades et al. 2021	V4	https://onlinelibrary.wiley.com/doi/full/10.1002/ece3.7373	PRJNA702127
Eliades30	Chordata	Reptilia	Squamata	Iguanidae	Brachylophus	Brachylophus vitiensis	Herbivore	Herbivore	Eliades et al. 2021	V4	https://onlinelibrary.wiley.com/doi/full/10.1002/ece3.7373	PRJNA702127
escalasboopsboops1	Chordata	Actinopterygii	Perciformes	Sparidae	Boops	Boops boops	Carnivore	Carnivore	Escalas et al. 2021	V3-V4	https://www.frontiersin.org/articles/10.3389/fmars.2021.622883/full	https://datadryad.org/stash/dataset/doi:10.5061/dryad.kprr4xh35
escalasboopsboops2	Chordata	Actinopterygii	Perciformes	Sparidae	Boops	Boops boops	Carnivore	Carnivore	Escalas et al. 2021	V3-V4	https://www.frontiersin.org/articles/10.3389/fmars.2021.622883/full	https://datadryad.org/stash/dataset/doi:10.5061/dryad.kprr4xh35
escalasboopsboops3	Chordata	Actinopterygii	Perciformes	Sparidae	Boops	Boops boops	Carnivore	Carnivore	Escalas et al. 2021	V3-V4	https://www.frontiersin.org/articles/10.3389/fmars.2021.622883/full	https://datadryad.org/stash/dataset/doi:10.5061/dryad.kprr4xh35
escalasdiplodusannularis1	Chordata	Actinopterygii	Perciformes	Sparidae	Diplodus	Diplodus annularis	Carnivore	Carnivore	Escalas et al. 2021	V3-V4	https://www.frontiersin.org/articles/10.3389/fmars.2021.622883/full	https://datadryad.org/stash/dataset/doi:10.5061/dryad.kprr4xh35
escalasdiplodusannularis2	Chordata	Actinopterygii	Perciformes	Sparidae	Diplodus	Diplodus annularis	Carnivore	Carnivore	Escalas et al. 2021	V3-V4	https://www.frontiersin.org/articles/10.3389/fmars.2021.622883/full	https://datadryad.org/stash/dataset/doi:10.5061/dryad.kprr4xh35
escalasdiploduspuntazzo1	Chordata	Actinopterygii	Perciformes	Sparidae	Diplodus	Diplodus puntazzo	Carnivore	Carnivore	Escalas et al. 2021	V3-V4	https://www.frontiersin.org/articles/10.3389/fmars.2021.622883/full	https://datadryad.org/stash/dataset/doi:10.5061/dryad.kprr4xh35
escalasdiploduspuntazzo2	Chordata	Actinopterygii	Perciformes	Sparidae	Diplodus	Diplodus puntazzo	Carnivore	Carnivore	Escalas et al. 2021	V3-V4	https://www.frontiersin.org/articles/10.3389/fmars.2021.622883/full	https://datadryad.org/stash/dataset/doi:10.5061/dryad.kprr4xh35
escalasdiplodussargus1	Chordata	Actinopterygii	Perciformes	Sparidae	Diplodus	Diplodus sargus	Carnivore	Carnivore	Escalas et al. 2021	V3-V4	https://www.frontiersin.org/articles/10.3389/fmars.2021.622883/full	https://datadryad.org/stash/dataset/doi:10.5061/dryad.kprr4xh35
escalasdiplodussargus2	Chordata	Actinopterygii	Perciformes	Sparidae	Diplodus	Diplodus sargus	Carnivore	Carnivore	Escalas et al. 2021	V3-V4	https://www.frontiersin.org/articles/10.3389/fmars.2021.622883/full	https://datadryad.org/stash/dataset/doi:10.5061/dryad.kprr4xh35
escalasdiplodusvulgaris1	Chordata	Actinopterygii	Perciformes	Sparidae	Diplodus	Diplodus vulgaris	Carnivore	Carnivore	Escalas et al. 2021	V3-V4	https://www.frontiersin.org/articles/10.3389/fmars.2021.622883/full	https://datadryad.org/stash/dataset/doi:10.5061/dryad.kprr4xh35
escalasdiplodusvulgaris2	Chordata	Actinopterygii	Perciformes	Sparidae	Diplodus	Diplodus vulgaris	Carnivore	Carnivore	Escalas et al. 2021	V3-V4	https://www.frontiersin.org/articles/10.3389/fmars.2021.622883/full	https://datadryad.org/stash/dataset/doi:10.5061/dryad.kprr4xh35
escalasdiplodusvulgaris3	Chordata	Actinopterygii	Perciformes	Sparidae	Diplodus	Diplodus vulgaris	Carnivore	Carnivore	Escalas et al. 2021	V3-V4	https://www.frontiersin.org/articles/10.3389/fmars.2021.622883/full	https://datadryad.org/stash/dataset/doi:10.5061/dryad.kprr4xh35
escalasdiplodusvulgaris4	Chordata	Actinopterygii	Perciformes	Sparidae	Diplodus	Diplodus vulgaris	Carnivore	Carnivore	Escalas et al. 2021	V3-V4	https://www.frontiersin.org/articles/10.3389/fmars.2021.622883/full	https://datadryad.org/stash/dataset/doi:10.5061/dryad.kprr4xh35
escalasdiplodusvulgaris5	Chordata	Actinopterygii	Perciformes	Sparidae	Diplodus	Diplodus vulgaris	Carnivore	Carnivore	Escalas et al. 2021	V3-V4	https://www.frontiersin.org/articles/10.3389/fmars.2021.622883/full	https://datadryad.org/stash/dataset/doi:10.5061/dryad.kprr4xh35
escalasdiplodusvulgaris6	Chordata	Actinopterygii	Perciformes	Sparidae	Diplodus	Diplodus vulgaris	Carnivore	Carnivore	Escalas et al. 2021	V3-V4	https://www.frontiersin.org/articles/10.3389/fmars.2021.622883/full	https://datadryad.org/stash/dataset/doi:10.5061/dryad.kprr4xh35
escalasdiplodusvulgaris7	Chordata	Actinopterygii	Perciformes	Sparidae	Diplodus	Diplodus vulgaris	Carnivore	Carnivore	Escalas et al. 2021	V3-V4	https://www.frontiersin.org/articles/10.3389/fmars.2021.622883/full	https://datadryad.org/stash/dataset/doi:10.5061/dryad.kprr4xh35
escalaspagelluserythrinus1	Chordata	Actinopterygii	Perciformes	Sparidae	Pagellus	Pagellus erythrinus	Carnivore	Carnivore	Escalas et al. 2021	V3-V4	https://www.frontiersin.org/articles/10.3389/fmars.2021.622883/full	https://datadryad.org/stash/dataset/doi:10.5061/dryad.kprr4xh35
escalaspagelluserythrinus2	Chordata	Actinopterygii	Perciformes	Sparidae	Pagellus	Pagellus erythrinus	Carnivore	Carnivore	Escalas et al. 2021	V3-V4	https://www.frontiersin.org/articles/10.3389/fmars.2021.622883/full	https://datadryad.org/stash/dataset/doi:10.5061/dryad.kprr4xh35
escalaspagelluserythrinus3	Chordata	Actinopterygii	Perciformes	Sparidae	Pagellus	Pagellus erythrinus	Carnivore	Carnivore	Escalas et al. 2021	V3-V4	https://www.frontiersin.org/articles/10.3389/fmars.2021.622883/full	https://datadryad.org/stash/dataset/doi:10.5061/dryad.kprr4xh35
escalaspagelluserythrinus4	Chordata	Actinopterygii	Perciformes	Sparidae	Pagellus	Pagellus erythrinus	Carnivore	Carnivore	Escalas et al. 2021	V3-V4	https://www.frontiersin.org/articles/10.3389/fmars.2021.622883/full	https://datadryad.org/stash/dataset/doi:10.5061/dryad.kprr4xh35
escalaspagruspagrus1	Chordata	Actinopterygii	Perciformes	Sparidae	Pagrus	Pagrus pagrus	Carnivore	Carnivore	Escalas et al. 2021	V3-V4	https://www.frontiersin.org/articles/10.3389/fmars.2021.622883/full	https://datadryad.org/stash/dataset/doi:10.5061/dryad.kprr4xh35
escalaspagruspagrus2	Chordata	Actinopterygii	Perciformes	Sparidae	Pagrus	Pagrus pagrus	Carnivore	Carnivore	Escalas et al. 2021	V3-V4	https://www.frontiersin.org/articles/10.3389/fmars.2021.622883/full	https://datadryad.org/stash/dataset/doi:10.5061/dryad.kprr4xh35
escalassarpasalpa1	Chordata	Actinopterygii	Perciformes	Sparidae	Sarpa	Sarpa salpa	Herbivore	Herbivore	Escalas et al. 2021	V3-V4	https://www.frontiersin.org/articles/10.3389/fmars.2021.622883/full	https://datadryad.org/stash/dataset/doi:10.5061/dryad.kprr4xh35
escalassarpasalpa2	Chordata	Actinopterygii	Perciformes	Sparidae	Sarpa	Sarpa salpa	Herbivore	Herbivore	Escalas et al. 2021	V3-V4	https://www.frontiersin.org/articles/10.3389/fmars.2021.622883/full	https://datadryad.org/stash/dataset/doi:10.5061/dryad.kprr4xh35
escalassarpasalpa3	Chordata	Actinopterygii	Perciformes	Sparidae	Sarpa	Sarpa salpa	Herbivore	Herbivore	Escalas et al. 2021	V3-V4	https://www.frontiersin.org/articles/10.3389/fmars.2021.622883/full	https://datadryad.org/stash/dataset/doi:10.5061/dryad.kprr4xh35
escalassarpasalpa4	Chordata	Actinopterygii	Perciformes	Sparidae	Sarpa	Sarpa salpa	Herbivore	Herbivore	Escalas et al. 2021	V3-V4	https://www.frontiersin.org/articles/10.3389/fmars.2021.622883/full	https://datadryad.org/stash/dataset/doi:10.5061/dryad.kprr4xh35
escalassarpasalpa5	Chordata	Actinopterygii	Perciformes	Sparidae	Sarpa	Sarpa salpa	Herbivore	Herbivore	Escalas et al. 2021	V3-V4	https://www.frontiersin.org/articles/10.3389/fmars.2021.622883/full	https://datadryad.org/stash/dataset/doi:10.5061/dryad.kprr4xh35
escalassparusaurata1	Chordata	Actinopterygii	Perciformes	Sparidae	Sparus	Sparus aurata	Carnivore	Carnivore	Escalas et al. 2021	V3-V4	https://www.frontiersin.org/articles/10.3389/fmars.2021.622883/full	https://datadryad.org/stash/dataset/doi:10.5061/dryad.kprr4xh35
escalassparusaurata2	Chordata	Actinopterygii	Perciformes	Sparidae	Sparus	Sparus aurata	Carnivore	Carnivore	Escalas et al. 2021	V3-V4	https://www.frontiersin.org/articles/10.3389/fmars.2021.622883/full	https://datadryad.org/stash/dataset/doi:10.5061/dryad.kprr4xh35
escalassparusaurata3	Chordata	Actinopterygii	Perciformes	Sparidae	Sparus	Sparus aurata	Carnivore	Carnivore	Escalas et al. 2021	V3-V4	https://www.frontiersin.org/articles/10.3389/fmars.2021.622883/full	https://datadryad.org/stash/dataset/doi:10.5061/dryad.kprr4xh35
Fontainegf1	Chordata	Amphibia	Anura	Ranidae	Lithobates	Lithobates clamitans	Carnivore	Carnivore	Fontaine & Kohl 2020a	V4	Gut microbiota of invasive bullfrog tadpoles responds more rapidly to temperature than a noninvasive congener	PRJNA601186
Fontainegf2	Chordata	Amphibia	Anura	Ranidae	Lithobates	Lithobates clamitans	Carnivore	Carnivore	Fontaine & Kohl 2020a	V4	Gut microbiota of invasive bullfrog tadpoles responds more rapidly to temperature than a noninvasive congener	PRJNA601186
Fontainegf3	Chordata	Amphibia	Anura	Ranidae	Lithobates	Lithobates clamitans	Carnivore	Carnivore	Fontaine & Kohl 2020a	V4	Gut microbiota of invasive bullfrog tadpoles responds more rapidly to temperature than a noninvasive congener	PRJNA601186
Fontainegf4	Chordata	Amphibia	Anura	Ranidae	Lithobates	Lithobates clamitans	Carnivore	Carnivore	Fontaine & Kohl 2020a	V4	Gut microbiota of invasive bullfrog tadpoles responds more rapidly to temperature than a noninvasive congener	PRJNA601186
Fontainegf5	Chordata	Amphibia	Anura	Ranidae	Lithobates	Lithobates clamitans	Carnivore	Carnivore	Fontaine & Kohl 2020a	V4	Gut microbiota of invasive bullfrog tadpoles responds more rapidly to temperature than a noninvasive congener	PRJNA601186
Fontainegf6	Chordata	Amphibia	Anura	Ranidae	Lithobates	Lithobates clamitans	Carnivore	Carnivore	Fontaine & Kohl 2020a	V4	Gut microbiota of invasive bullfrog tadpoles responds more rapidly to temperature than a noninvasive congener	PRJNA601186
Fontainegf7	Chordata	Amphibia	Anura	Ranidae	Lithobates	Lithobates clamitans	Carnivore	Carnivore	Fontaine & Kohl 2020a	V4	Gut microbiota of invasive bullfrog tadpoles responds more rapidly to temperature than a noninvasive congener	PRJNA601186
Fontainegf8	Chordata	Amphibia	Anura	Ranidae	Lithobates	Lithobates clamitans	Carnivore	Carnivore	Fontaine & Kohl 2020a	V4	Gut microbiota of invasive bullfrog tadpoles responds more rapidly to temperature than a noninvasive congener	PRJNA601186
Fontainegf9	Chordata	Amphibia	Anura	Ranidae	Lithobates	Lithobates clamitans	Carnivore	Carnivore	Fontaine & Kohl 2020a	V4	Gut microbiota of invasive bullfrog tadpoles responds more rapidly to temperature than a noninvasive congener	PRJNA601186
Fontainegf10	Chordata	Amphibia	Anura	Ranidae	Lithobates	Lithobates clamitans	Carnivore	Carnivore	Fontaine & Kohl 2020a	V4	Gut microbiota of invasive bullfrog tadpoles responds more rapidly to temperature than a noninvasive congener	PRJNA601186
Fontainegf11	Chordata	Amphibia	Anura	Ranidae	Lithobates	Lithobates clamitans	Carnivore	Carnivore	Fontaine & Kohl 2020a	V4	Gut microbiota of invasive bullfrog tadpoles responds more rapidly to temperature than a noninvasive congener	PRJNA601186
Fontainegf12	Chordata	Amphibia	Anura	Ranidae	Lithobates	Lithobates clamitans	Carnivore	Carnivore	Fontaine & Kohl 2020a	V4	Gut microbiota of invasive bullfrog tadpoles responds more rapidly to temperature than a noninvasive congener	PRJNA601186
Fontainegf13	Chordata	Amphibia	Anura	Ranidae	Lithobates	Lithobates clamitans	Carnivore	Carnivore	Fontaine & Kohl 2020a	V4	Gut microbiota of invasive bullfrog tadpoles responds more rapidly to temperature than a noninvasive congener	PRJNA601186
Fontainegf14	Chordata	Amphibia	Anura	Ranidae	Lithobates	Lithobates clamitans	Carnivore	Carnivore	Fontaine & Kohl 2020a	V4	Gut microbiota of invasive bullfrog tadpoles responds more rapidly to temperature than a noninvasive congener	PRJNA601186
Fontainegf15	Chordata	Amphibia	Anura	Ranidae	Lithobates	Lithobates clamitans	Carnivore	Carnivore	Fontaine & Kohl 2020a	V4	Gut microbiota of invasive bullfrog tadpoles responds more rapidly to temperature than a noninvasive congener	PRJNA601186
Fontainegf16	Chordata	Amphibia	Anura	Ranidae	Lithobates	Lithobates clamitans	Carnivore	Carnivore	Fontaine & Kohl 2020a	V4	Gut microbiota of invasive bullfrog tadpoles responds more rapidly to temperature than a noninvasive congener	PRJNA601186
Fontainegf17	Chordata	Amphibia	Anura	Ranidae	Lithobates	Lithobates clamitans	Carnivore	Carnivore	Fontaine & Kohl 2020a	V4	Gut microbiota of invasive bullfrog tadpoles responds more rapidly to temperature than a noninvasive congener	PRJNA601186
Fontainegf18	Chordata	Amphibia	Anura	Ranidae	Lithobates	Lithobates clamitans	Carnivore	Carnivore	Fontaine & Kohl 2020a	V4	Gut microbiota of invasive bullfrog tadpoles responds more rapidly to temperature than a noninvasive congener	PRJNA601186
Fontainegf19	Chordata	Amphibia	Anura	Ranidae	Lithobates	Lithobates clamitans	Carnivore	Carnivore	Fontaine & Kohl 2020a	V4	Gut microbiota of invasive bullfrog tadpoles responds more rapidly to temperature than a noninvasive congener	PRJNA601186
Fontainegf20	Chordata	Amphibia	Anura	Ranidae	Lithobates	Lithobates clamitans	Carnivore	Carnivore	Fontaine & Kohl 2020a	V4	Gut microbiota of invasive bullfrog tadpoles responds more rapidly to temperature than a noninvasive congener	PRJNA601186
Fontainegf21	Chordata	Amphibia	Anura	Ranidae	Lithobates	Lithobates clamitans	Carnivore	Carnivore	Fontaine & Kohl 2020a	V4	Gut microbiota of invasive bullfrog tadpoles responds more rapidly to temperature than a noninvasive congener	PRJNA601186
Fontainegf22	Chordata	Amphibia	Anura	Ranidae	Lithobates	Lithobates clamitans	Carnivore	Carnivore	Fontaine & Kohl 2020a	V4	Gut microbiota of invasive bullfrog tadpoles responds more rapidly to temperature than a noninvasive congener	PRJNA601186
Fontainegf23	Chordata	Amphibia	Anura	Ranidae	Lithobates	Lithobates clamitans	Carnivore	Carnivore	Fontaine & Kohl 2020a	V4	Gut microbiota of invasive bullfrog tadpoles responds more rapidly to temperature than a noninvasive congener	PRJNA601186
Fontainegf24	Chordata	Amphibia	Anura	Ranidae	Lithobates	Lithobates clamitans	Carnivore	Carnivore	Fontaine & Kohl 2020a	V4	Gut microbiota of invasive bullfrog tadpoles responds more rapidly to temperature than a noninvasive congener	PRJNA601186
Fontainegf25	Chordata	Amphibia	Anura	Ranidae	Lithobates	Lithobates clamitans	Carnivore	Carnivore	Fontaine & Kohl 2020a	V4	Gut microbiota of invasive bullfrog tadpoles responds more rapidly to temperature than a noninvasive congener	PRJNA601186
Fontainegf26	Chordata	Amphibia	Anura	Ranidae	Lithobates	Lithobates clamitans	Carnivore	Carnivore	Fontaine & Kohl 2020a	V4	Gut microbiota of invasive bullfrog tadpoles responds more rapidly to temperature than a noninvasive congener	PRJNA601186
Fontainegf27	Chordata	Amphibia	Anura	Ranidae	Lithobates	Lithobates clamitans	Carnivore	Carnivore	Fontaine & Kohl 2020a	V4	Gut microbiota of invasive bullfrog tadpoles responds more rapidly to temperature than a noninvasive congener	PRJNA601186
Fontainegf28	Chordata	Amphibia	Anura	Ranidae	Lithobates	Lithobates clamitans	Carnivore	Carnivore	Fontaine & Kohl 2020a	V4	Gut microbiota of invasive bullfrog tadpoles responds more rapidly to temperature than a noninvasive congener	PRJNA601186
Fontainegf29	Chordata	Amphibia	Anura	Ranidae	Lithobates	Lithobates clamitans	Carnivore	Carnivore	Fontaine & Kohl 2020a	V4	Gut microbiota of invasive bullfrog tadpoles responds more rapidly to temperature than a noninvasive congener	PRJNA601186
Fontainegf30	Chordata	Amphibia	Anura	Ranidae	Lithobates	Lithobates clamitans	Carnivore	Carnivore	Fontaine & Kohl 2020a	V4	Gut microbiota of invasive bullfrog tadpoles responds more rapidly to temperature than a noninvasive congener	PRJNA601186
Fontainebullfrogs1	Chordata	Amphibia	Anura	Ranidae	Lithobates	Lithobates catesbeianus	Carnivore	Carnivore	Fontaine & Kohl 2020b	V4	Gut microbiota of invasive bullfrog tadpoles responds more rapidly to temperature than a noninvasive congener	PRJNA601186
Fontainebullfrogs2	Chordata	Amphibia	Anura	Ranidae	Lithobates	Lithobates catesbeianus	Carnivore	Carnivore	Fontaine & Kohl 2020b	V4	Gut microbiota of invasive bullfrog tadpoles responds more rapidly to temperature than a noninvasive congener	PRJNA601186
Fontainebullfrogs3	Chordata	Amphibia	Anura	Ranidae	Lithobates	Lithobates catesbeianus	Carnivore	Carnivore	Fontaine & Kohl 2020b	V4	Gut microbiota of invasive bullfrog tadpoles responds more rapidly to temperature than a noninvasive congener	PRJNA601186
Fontainebullfrogs4	Chordata	Amphibia	Anura	Ranidae	Lithobates	Lithobates catesbeianus	Carnivore	Carnivore	Fontaine & Kohl 2020b	V4	Gut microbiota of invasive bullfrog tadpoles responds more rapidly to temperature than a noninvasive congener	PRJNA601186
Fontainebullfrogs5	Chordata	Amphibia	Anura	Ranidae	Lithobates	Lithobates catesbeianus	Carnivore	Carnivore	Fontaine & Kohl 2020b	V4	Gut microbiota of invasive bullfrog tadpoles responds more rapidly to temperature than a noninvasive congener	PRJNA601186
Fontainebullfrogs6	Chordata	Amphibia	Anura	Ranidae	Lithobates	Lithobates catesbeianus	Carnivore	Carnivore	Fontaine & Kohl 2020b	V4	Gut microbiota of invasive bullfrog tadpoles responds more rapidly to temperature than a noninvasive congener	PRJNA601186
Fontainebullfrogs7	Chordata	Amphibia	Anura	Ranidae	Lithobates	Lithobates catesbeianus	Carnivore	Carnivore	Fontaine & Kohl 2020b	V4	Gut microbiota of invasive bullfrog tadpoles responds more rapidly to temperature than a noninvasive congener	PRJNA601186
Fontainebullfrogs8	Chordata	Amphibia	Anura	Ranidae	Lithobates	Lithobates catesbeianus	Carnivore	Carnivore	Fontaine & Kohl 2020b	V4	Gut microbiota of invasive bullfrog tadpoles responds more rapidly to temperature than a noninvasive congener	PRJNA601186
Fontainebullfrogs9	Chordata	Amphibia	Anura	Ranidae	Lithobates	Lithobates catesbeianus	Carnivore	Carnivore	Fontaine & Kohl 2020b	V4	Gut microbiota of invasive bullfrog tadpoles responds more rapidly to temperature than a noninvasive congener	PRJNA601186
Fontainebullfrogs10	Chordata	Amphibia	Anura	Ranidae	Lithobates	Lithobates catesbeianus	Carnivore	Carnivore	Fontaine & Kohl 2020b	V4	Gut microbiota of invasive bullfrog tadpoles responds more rapidly to temperature than a noninvasive congener	PRJNA601186
Fontainebullfrogs11	Chordata	Amphibia	Anura	Ranidae	Lithobates	Lithobates catesbeianus	Carnivore	Carnivore	Fontaine & Kohl 2020b	V4	Gut microbiota of invasive bullfrog tadpoles responds more rapidly to temperature than a noninvasive congener	PRJNA601186
Fontainebullfrogs12	Chordata	Amphibia	Anura	Ranidae	Lithobates	Lithobates catesbeianus	Carnivore	Carnivore	Fontaine & Kohl 2020b	V4	Gut microbiota of invasive bullfrog tadpoles responds more rapidly to temperature than a noninvasive congener	PRJNA601186
Fontainebullfrogs13	Chordata	Amphibia	Anura	Ranidae	Lithobates	Lithobates catesbeianus	Carnivore	Carnivore	Fontaine & Kohl 2020b	V4	Gut microbiota of invasive bullfrog tadpoles responds more rapidly to temperature than a noninvasive congener	PRJNA601186
Fontainebullfrogs14	Chordata	Amphibia	Anura	Ranidae	Lithobates	Lithobates catesbeianus	Carnivore	Carnivore	Fontaine & Kohl 2020b	V4	Gut microbiota of invasive bullfrog tadpoles responds more rapidly to temperature than a noninvasive congener	PRJNA601186
Fontainebullfrogs15	Chordata	Amphibia	Anura	Ranidae	Lithobates	Lithobates catesbeianus	Carnivore	Carnivore	Fontaine & Kohl 2020b	V4	Gut microbiota of invasive bullfrog tadpoles responds more rapidly to temperature than a noninvasive congener	PRJNA601186
Fontainebullfrogs16	Chordata	Amphibia	Anura	Ranidae	Lithobates	Lithobates catesbeianus	Carnivore	Carnivore	Fontaine & Kohl 2020b	V4	Gut microbiota of invasive bullfrog tadpoles responds more rapidly to temperature than a noninvasive congener	PRJNA601186
Fontainebullfrogs17	Chordata	Amphibia	Anura	Ranidae	Lithobates	Lithobates catesbeianus	Carnivore	Carnivore	Fontaine & Kohl 2020b	V4	Gut microbiota of invasive bullfrog tadpoles responds more rapidly to temperature than a noninvasive congener	PRJNA601186
Fontainebullfrogs18	Chordata	Amphibia	Anura	Ranidae	Lithobates	Lithobates catesbeianus	Carnivore	Carnivore	Fontaine & Kohl 2020b	V4	Gut microbiota of invasive bullfrog tadpoles responds more rapidly to temperature than a noninvasive congener	PRJNA601186
Fontainebullfrogs19	Chordata	Amphibia	Anura	Ranidae	Lithobates	Lithobates catesbeianus	Carnivore	Carnivore	Fontaine & Kohl 2020b	V4	Gut microbiota of invasive bullfrog tadpoles responds more rapidly to temperature than a noninvasive congener	PRJNA601186
Fontainebullfrogs20	Chordata	Amphibia	Anura	Ranidae	Lithobates	Lithobates catesbeianus	Carnivore	Carnivore	Fontaine & Kohl 2020b	V4	Gut microbiota of invasive bullfrog tadpoles responds more rapidly to temperature than a noninvasive congener	PRJNA601186
Fontainebullfrogs21	Chordata	Amphibia	Anura	Ranidae	Lithobates	Lithobates catesbeianus	Carnivore	Carnivore	Fontaine & Kohl 2020b	V4	Gut microbiota of invasive bullfrog tadpoles responds more rapidly to temperature than a noninvasive congener	PRJNA601186
Fontainebullfrogs22	Chordata	Amphibia	Anura	Ranidae	Lithobates	Lithobates catesbeianus	Carnivore	Carnivore	Fontaine & Kohl 2020b	V4	Gut microbiota of invasive bullfrog tadpoles responds more rapidly to temperature than a noninvasive congener	PRJNA601186
Fontainebullfrogs23	Chordata	Amphibia	Anura	Ranidae	Lithobates	Lithobates catesbeianus	Carnivore	Carnivore	Fontaine & Kohl 2020b	V4	Gut microbiota of invasive bullfrog tadpoles responds more rapidly to temperature than a noninvasive congener	PRJNA601186
Fontainebullfrogs24	Chordata	Amphibia	Anura	Ranidae	Lithobates	Lithobates catesbeianus	Carnivore	Carnivore	Fontaine & Kohl 2020b	V4	Gut microbiota of invasive bullfrog tadpoles responds more rapidly to temperature than a noninvasive congener	PRJNA601186
Fontainebullfrogs25	Chordata	Amphibia	Anura	Ranidae	Lithobates	Lithobates catesbeianus	Carnivore	Carnivore	Fontaine & Kohl 2020b	V4	Gut microbiota of invasive bullfrog tadpoles responds more rapidly to temperature than a noninvasive congener	PRJNA601186
Fontainebullfrogs26	Chordata	Amphibia	Anura	Ranidae	Lithobates	Lithobates catesbeianus	Carnivore	Carnivore	Fontaine & Kohl 2020b	V4	Gut microbiota of invasive bullfrog tadpoles responds more rapidly to temperature than a noninvasive congener	PRJNA601186
Fontainebullfrogs27	Chordata	Amphibia	Anura	Ranidae	Lithobates	Lithobates catesbeianus	Carnivore	Carnivore	Fontaine & Kohl 2020b	V4	Gut microbiota of invasive bullfrog tadpoles responds more rapidly to temperature than a noninvasive congener	PRJNA601186
Fontainebullfrogs28	Chordata	Amphibia	Anura	Ranidae	Lithobates	Lithobates catesbeianus	Carnivore	Carnivore	Fontaine & Kohl 2020b	V4	Gut microbiota of invasive bullfrog tadpoles responds more rapidly to temperature than a noninvasive congener	PRJNA601186
Fontainebullfrogs29	Chordata	Amphibia	Anura	Ranidae	Lithobates	Lithobates catesbeianus	Carnivore	Carnivore	Fontaine & Kohl 2020b	V4	Gut microbiota of invasive bullfrog tadpoles responds more rapidly to temperature than a noninvasive congener	PRJNA601186
Fontainebullfrogs30	Chordata	Amphibia	Anura	Ranidae	Lithobates	Lithobates catesbeianus	Carnivore	Carnivore	Fontaine & Kohl 2020b	V4	Gut microbiota of invasive bullfrog tadpoles responds more rapidly to temperature than a noninvasive congener	PRJNA601186
Fontaine1	Chordata	Amphibia	Urodela	Salamandridae	Notophthalmus	Notophthalmus viridescens	Omnivore	Omnivore	Fontaine et al. 2021	V4	Changes in the gut microbial community of the eastern newt (Notophthalmus viridescens) across its three distinct life stages | FEMS Microbiology Ecology | Oxford Academic	PRJNA639116
Fontaine2	Chordata	Amphibia	Urodela	Salamandridae	Notophthalmus	Notophthalmus viridescens	Omnivore	Omnivore	Fontaine et al. 2021	V4	Changes in the gut microbial community of the eastern newt (Notophthalmus viridescens) across its three distinct life stages | FEMS Microbiology Ecology | Oxford Academic	PRJNA639116
Fontaine3	Chordata	Amphibia	Urodela	Salamandridae	Notophthalmus	Notophthalmus viridescens	Omnivore	Omnivore	Fontaine et al. 2021	V4	Changes in the gut microbial community of the eastern newt (Notophthalmus viridescens) across its three distinct life stages | FEMS Microbiology Ecology | Oxford Academic	PRJNA639116
Fontaine4	Chordata	Amphibia	Urodela	Salamandridae	Notophthalmus	Notophthalmus viridescens	Omnivore	Omnivore	Fontaine et al. 2021	V4	Changes in the gut microbial community of the eastern newt (Notophthalmus viridescens) across its three distinct life stages | FEMS Microbiology Ecology | Oxford Academic	PRJNA639116
Fontaine5	Chordata	Amphibia	Urodela	Salamandridae	Notophthalmus	Notophthalmus viridescens	Omnivore	Omnivore	Fontaine et al. 2021	V4	Changes in the gut microbial community of the eastern newt (Notophthalmus viridescens) across its three distinct life stages | FEMS Microbiology Ecology | Oxford Academic	PRJNA639116
Fontaine6	Chordata	Amphibia	Urodela	Salamandridae	Notophthalmus	Notophthalmus viridescens	Omnivore	Omnivore	Fontaine et al. 2021	V4	Changes in the gut microbial community of the eastern newt (Notophthalmus viridescens) across its three distinct life stages | FEMS Microbiology Ecology | Oxford Academic	PRJNA639116
Fontaine7	Chordata	Amphibia	Urodela	Salamandridae	Notophthalmus	Notophthalmus viridescens	Omnivore	Omnivore	Fontaine et al. 2021	V4	Changes in the gut microbial community of the eastern newt (Notophthalmus viridescens) across its three distinct life stages | FEMS Microbiology Ecology | Oxford Academic	PRJNA639116
Fontaine8	Chordata	Amphibia	Urodela	Salamandridae	Notophthalmus	Notophthalmus viridescens	Omnivore	Omnivore	Fontaine et al. 2021	V4	Changes in the gut microbial community of the eastern newt (Notophthalmus viridescens) across its three distinct life stages | FEMS Microbiology Ecology | Oxford Academic	PRJNA639116
Fontaine9	Chordata	Amphibia	Urodela	Salamandridae	Notophthalmus	Notophthalmus viridescens	Omnivore	Omnivore	Fontaine et al. 2021	V4	Changes in the gut microbial community of the eastern newt (Notophthalmus viridescens) across its three distinct life stages | FEMS Microbiology Ecology | Oxford Academic	PRJNA639116
Fontaine10	Chordata	Amphibia	Urodela	Salamandridae	Notophthalmus	Notophthalmus viridescens	Omnivore	Omnivore	Fontaine et al. 2021	V4	Changes in the gut microbial community of the eastern newt (Notophthalmus viridescens) across its three distinct life stages | FEMS Microbiology Ecology | Oxford Academic	PRJNA639116
Fontaine11	Chordata	Amphibia	Urodela	Salamandridae	Notophthalmus	Notophthalmus viridescens	Omnivore	Omnivore	Fontaine et al. 2021	V4	Changes in the gut microbial community of the eastern newt (Notophthalmus viridescens) across its three distinct life stages | FEMS Microbiology Ecology | Oxford Academic	PRJNA639116
Fontaine12	Chordata	Amphibia	Urodela	Salamandridae	Notophthalmus	Notophthalmus viridescens	Omnivore	Omnivore	Fontaine et al. 2021	V4	Changes in the gut microbial community of the eastern newt (Notophthalmus viridescens) across its three distinct life stages | FEMS Microbiology Ecology | Oxford Academic	PRJNA639116
Fontaine13	Chordata	Amphibia	Urodela	Salamandridae	Notophthalmus	Notophthalmus viridescens	Omnivore	Omnivore	Fontaine et al. 2021	V4	Changes in the gut microbial community of the eastern newt (Notophthalmus viridescens) across its three distinct life stages | FEMS Microbiology Ecology | Oxford Academic	PRJNA639116
Fontaine14	Chordata	Amphibia	Urodela	Salamandridae	Notophthalmus	Notophthalmus viridescens	Omnivore	Omnivore	Fontaine et al. 2021	V4	Changes in the gut microbial community of the eastern newt (Notophthalmus viridescens) across its three distinct life stages | FEMS Microbiology Ecology | Oxford Academic	PRJNA639116
Fontaine15	Chordata	Amphibia	Urodela	Salamandridae	Notophthalmus	Notophthalmus viridescens	Omnivore	Omnivore	Fontaine et al. 2021	V4	Changes in the gut microbial community of the eastern newt (Notophthalmus viridescens) across its three distinct life stages | FEMS Microbiology Ecology | Oxford Academic	PRJNA639116
Fontaine16	Chordata	Amphibia	Urodela	Salamandridae	Notophthalmus	Notophthalmus viridescens	Omnivore	Omnivore	Fontaine et al. 2021	V4	Changes in the gut microbial community of the eastern newt (Notophthalmus viridescens) across its three distinct life stages | FEMS Microbiology Ecology | Oxford Academic	PRJNA639116
Fontaine17	Chordata	Amphibia	Urodela	Salamandridae	Notophthalmus	Notophthalmus viridescens	Omnivore	Omnivore	Fontaine et al. 2021	V4	Changes in the gut microbial community of the eastern newt (Notophthalmus viridescens) across its three distinct life stages | FEMS Microbiology Ecology | Oxford Academic	PRJNA639116
Fontaine18	Chordata	Amphibia	Urodela	Salamandridae	Notophthalmus	Notophthalmus viridescens	Omnivore	Omnivore	Fontaine et al. 2021	V4	Changes in the gut microbial community of the eastern newt (Notophthalmus viridescens) across its three distinct life stages | FEMS Microbiology Ecology | Oxford Academic	PRJNA639116
Fontaine19	Chordata	Amphibia	Urodela	Salamandridae	Notophthalmus	Notophthalmus viridescens	Omnivore	Omnivore	Fontaine et al. 2021	V4	Changes in the gut microbial community of the eastern newt (Notophthalmus viridescens) across its three distinct life stages | FEMS Microbiology Ecology | Oxford Academic	PRJNA639116
Fontaine20	Chordata	Amphibia	Urodela	Salamandridae	Notophthalmus	Notophthalmus viridescens	Omnivore	Omnivore	Fontaine et al. 2021	V4	Changes in the gut microbial community of the eastern newt (Notophthalmus viridescens) across its three distinct life stages | FEMS Microbiology Ecology | Oxford Academic	PRJNA639116
Fontaine21	Chordata	Amphibia	Urodela	Salamandridae	Notophthalmus	Notophthalmus viridescens	Omnivore	Omnivore	Fontaine et al. 2021	V4	Changes in the gut microbial community of the eastern newt (Notophthalmus viridescens) across its three distinct life stages | FEMS Microbiology Ecology | Oxford Academic	PRJNA639116
Fontaine22	Chordata	Amphibia	Urodela	Salamandridae	Notophthalmus	Notophthalmus viridescens	Omnivore	Omnivore	Fontaine et al. 2021	V4	Changes in the gut microbial community of the eastern newt (Notophthalmus viridescens) across its three distinct life stages | FEMS Microbiology Ecology | Oxford Academic	PRJNA639116
Fontaine23	Chordata	Amphibia	Urodela	Salamandridae	Notophthalmus	Notophthalmus viridescens	Omnivore	Omnivore	Fontaine et al. 2021	V4	Changes in the gut microbial community of the eastern newt (Notophthalmus viridescens) across its three distinct life stages | FEMS Microbiology Ecology | Oxford Academic	PRJNA639116
Fontaine24	Chordata	Amphibia	Urodela	Salamandridae	Notophthalmus	Notophthalmus viridescens	Omnivore	Omnivore	Fontaine et al. 2021	V4	Changes in the gut microbial community of the eastern newt (Notophthalmus viridescens) across its three distinct life stages | FEMS Microbiology Ecology | Oxford Academic	PRJNA639116
Fontaine25	Chordata	Amphibia	Urodela	Salamandridae	Notophthalmus	Notophthalmus viridescens	Omnivore	Omnivore	Fontaine et al. 2021	V4	Changes in the gut microbial community of the eastern newt (Notophthalmus viridescens) across its three distinct life stages | FEMS Microbiology Ecology | Oxford Academic	PRJNA639116
Fontaine26	Chordata	Amphibia	Urodela	Salamandridae	Notophthalmus	Notophthalmus viridescens	Omnivore	Omnivore	Fontaine et al. 2021	V4	Changes in the gut microbial community of the eastern newt (Notophthalmus viridescens) across its three distinct life stages | FEMS Microbiology Ecology | Oxford Academic	PRJNA639116
Fontaine27	Chordata	Amphibia	Urodela	Salamandridae	Notophthalmus	Notophthalmus viridescens	Omnivore	Omnivore	Fontaine et al. 2021	V4	Changes in the gut microbial community of the eastern newt (Notophthalmus viridescens) across its three distinct life stages | FEMS Microbiology Ecology | Oxford Academic	PRJNA639116
Fontaine28	Chordata	Amphibia	Urodela	Salamandridae	Notophthalmus	Notophthalmus viridescens	Omnivore	Omnivore	Fontaine et al. 2021	V4	Changes in the gut microbial community of the eastern newt (Notophthalmus viridescens) across its three distinct life stages | FEMS Microbiology Ecology | Oxford Academic	PRJNA639116
Fontaine29	Chordata	Amphibia	Urodela	Salamandridae	Notophthalmus	Notophthalmus viridescens	Omnivore	Omnivore	Fontaine et al. 2021	V4	Changes in the gut microbial community of the eastern newt (Notophthalmus viridescens) across its three distinct life stages | FEMS Microbiology Ecology | Oxford Academic	PRJNA639116
Fontaine30	Chordata	Amphibia	Urodela	Salamandridae	Notophthalmus	Notophthalmus viridescens	Omnivore	Omnivore	Fontaine et al. 2021	V4	Changes in the gut microbial community of the eastern newt (Notophthalmus viridescens) across its three distinct life stages | FEMS Microbiology Ecology | Oxford Academic	PRJNA639116
vejar1	Chordata	Mammalia	Primates	Hominidae	Homo	Homo sapiens	Omnivore	Omnivore	Fujio-Vejar et al. 2017	V3-V4	https://www.frontiersin.org/articles/10.3389/fmicb.2017.01221/full#h7	PRJEB16755
vejar2	Chordata	Mammalia	Primates	Hominidae	Homo	Homo sapiens	Omnivore	Omnivore	Fujio-Vejar et al. 2017	V3-V4	https://www.frontiersin.org/articles/10.3389/fmicb.2017.01221/full#h7	PRJEB16755
vejar3	Chordata	Mammalia	Primates	Hominidae	Homo	Homo sapiens	Omnivore	Omnivore	Fujio-Vejar et al. 2017	V3-V4	https://www.frontiersin.org/articles/10.3389/fmicb.2017.01221/full#h7	PRJEB16755
vejar4	Chordata	Mammalia	Primates	Hominidae	Homo	Homo sapiens	Omnivore	Omnivore	Fujio-Vejar et al. 2017	V3-V4	https://www.frontiersin.org/articles/10.3389/fmicb.2017.01221/full#h7	PRJEB16755
vejar5	Chordata	Mammalia	Primates	Hominidae	Homo	Homo sapiens	Omnivore	Omnivore	Fujio-Vejar et al. 2017	V3-V4	https://www.frontiersin.org/articles/10.3389/fmicb.2017.01221/full#h7	PRJEB16755
vejar6	Chordata	Mammalia	Primates	Hominidae	Homo	Homo sapiens	Omnivore	Omnivore	Fujio-Vejar et al. 2017	V3-V4	https://www.frontiersin.org/articles/10.3389/fmicb.2017.01221/full#h7	PRJEB16755
vejar7	Chordata	Mammalia	Primates	Hominidae	Homo	Homo sapiens	Omnivore	Omnivore	Fujio-Vejar et al. 2017	V3-V4	https://www.frontiersin.org/articles/10.3389/fmicb.2017.01221/full#h7	PRJEB16755
vejar8	Chordata	Mammalia	Primates	Hominidae	Homo	Homo sapiens	Omnivore	Omnivore	Fujio-Vejar et al. 2017	V3-V4	https://www.frontiersin.org/articles/10.3389/fmicb.2017.01221/full#h7	PRJEB16755
vejar9	Chordata	Mammalia	Primates	Hominidae	Homo	Homo sapiens	Omnivore	Omnivore	Fujio-Vejar et al. 2017	V3-V4	https://www.frontiersin.org/articles/10.3389/fmicb.2017.01221/full#h7	PRJEB16755
vejar10	Chordata	Mammalia	Primates	Hominidae	Homo	Homo sapiens	Omnivore	Omnivore	Fujio-Vejar et al. 2017	V3-V4	https://www.frontiersin.org/articles/10.3389/fmicb.2017.01221/full#h7	PRJEB16755
vejar11	Chordata	Mammalia	Primates	Hominidae	Homo	Homo sapiens	Omnivore	Omnivore	Fujio-Vejar et al. 2017	V3-V4	https://www.frontiersin.org/articles/10.3389/fmicb.2017.01221/full#h7	PRJEB16755
vejar12	Chordata	Mammalia	Primates	Hominidae	Homo	Homo sapiens	Omnivore	Omnivore	Fujio-Vejar et al. 2017	V3-V4	https://www.frontiersin.org/articles/10.3389/fmicb.2017.01221/full#h7	PRJEB16755
vejar13	Chordata	Mammalia	Primates	Hominidae	Homo	Homo sapiens	Omnivore	Omnivore	Fujio-Vejar et al. 2017	V3-V4	https://www.frontiersin.org/articles/10.3389/fmicb.2017.01221/full#h7	PRJEB16755
vejar14	Chordata	Mammalia	Primates	Hominidae	Homo	Homo sapiens	Omnivore	Omnivore	Fujio-Vejar et al. 2017	V3-V4	https://www.frontiersin.org/articles/10.3389/fmicb.2017.01221/full#h7	PRJEB16755
vejar15	Chordata	Mammalia	Primates	Hominidae	Homo	Homo sapiens	Omnivore	Omnivore	Fujio-Vejar et al. 2017	V3-V4	https://www.frontiersin.org/articles/10.3389/fmicb.2017.01221/full#h7	PRJEB16755
vejar16	Chordata	Mammalia	Primates	Hominidae	Homo	Homo sapiens	Omnivore	Omnivore	Fujio-Vejar et al. 2017	V3-V4	https://www.frontiersin.org/articles/10.3389/fmicb.2017.01221/full#h7	PRJEB16755
vejar17	Chordata	Mammalia	Primates	Hominidae	Homo	Homo sapiens	Omnivore	Omnivore	Fujio-Vejar et al. 2017	V3-V4	https://www.frontiersin.org/articles/10.3389/fmicb.2017.01221/full#h7	PRJEB16755
vejar18	Chordata	Mammalia	Primates	Hominidae	Homo	Homo sapiens	Omnivore	Omnivore	Fujio-Vejar et al. 2017	V3-V4	https://www.frontiersin.org/articles/10.3389/fmicb.2017.01221/full#h7	PRJEB16755
vejar19	Chordata	Mammalia	Primates	Hominidae	Homo	Homo sapiens	Omnivore	Omnivore	Fujio-Vejar et al. 2017	V3-V4	https://www.frontiersin.org/articles/10.3389/fmicb.2017.01221/full#h7	PRJEB16755
vejar20	Chordata	Mammalia	Primates	Hominidae	Homo	Homo sapiens	Omnivore	Omnivore	Fujio-Vejar et al. 2017	V3-V4	https://www.frontiersin.org/articles/10.3389/fmicb.2017.01221/full#h7	PRJEB16755
vejar21	Chordata	Mammalia	Primates	Hominidae	Homo	Homo sapiens	Omnivore	Omnivore	Fujio-Vejar et al. 2017	V3-V4	https://www.frontiersin.org/articles/10.3389/fmicb.2017.01221/full#h7	PRJEB16755
vejar22	Chordata	Mammalia	Primates	Hominidae	Homo	Homo sapiens	Omnivore	Omnivore	Fujio-Vejar et al. 2017	V3-V4	https://www.frontiersin.org/articles/10.3389/fmicb.2017.01221/full#h7	PRJEB16755
vejar23	Chordata	Mammalia	Primates	Hominidae	Homo	Homo sapiens	Omnivore	Omnivore	Fujio-Vejar et al. 2017	V3-V4	https://www.frontiersin.org/articles/10.3389/fmicb.2017.01221/full#h7	PRJEB16755
vejar24	Chordata	Mammalia	Primates	Hominidae	Homo	Homo sapiens	Omnivore	Omnivore	Fujio-Vejar et al. 2017	V3-V4	https://www.frontiersin.org/articles/10.3389/fmicb.2017.01221/full#h7	PRJEB16755
vejar25	Chordata	Mammalia	Primates	Hominidae	Homo	Homo sapiens	Omnivore	Omnivore	Fujio-Vejar et al. 2017	V3-V4	https://www.frontiersin.org/articles/10.3389/fmicb.2017.01221/full#h7	PRJEB16755
vejar26	Chordata	Mammalia	Primates	Hominidae	Homo	Homo sapiens	Omnivore	Omnivore	Fujio-Vejar et al. 2017	V3-V4	https://www.frontiersin.org/articles/10.3389/fmicb.2017.01221/full#h7	PRJEB16755
vejar27	Chordata	Mammalia	Primates	Hominidae	Homo	Homo sapiens	Omnivore	Omnivore	Fujio-Vejar et al. 2017	V3-V4	https://www.frontiersin.org/articles/10.3389/fmicb.2017.01221/full#h7	PRJEB16755
vejar28	Chordata	Mammalia	Primates	Hominidae	Homo	Homo sapiens	Omnivore	Omnivore	Fujio-Vejar et al. 2017	V3-V4	https://www.frontiersin.org/articles/10.3389/fmicb.2017.01221/full#h7	PRJEB16755
vejar29	Chordata	Mammalia	Primates	Hominidae	Homo	Homo sapiens	Omnivore	Omnivore	Fujio-Vejar et al. 2017	V3-V4	https://www.frontiersin.org/articles/10.3389/fmicb.2017.01221/full#h7	PRJEB16755
vejar30	Chordata	Mammalia	Primates	Hominidae	Homo	Homo sapiens	Omnivore	Omnivore	Fujio-Vejar et al. 2017	V3-V4	https://www.frontiersin.org/articles/10.3389/fmicb.2017.01221/full#h7	PRJEB16755
gualke1	Chordata	Actinopterygii	Cypriniformes	Cyprinidae	Danio	Danio rerio	Omnivore	Omnivore	Gaulke et al. 2019	V4	https://link.springer.com/article/10.1186/s40168-019-0622-9#Sec19	PRJNA472413
gualke2	Chordata	Actinopterygii	Cypriniformes	Cyprinidae	Danio	Danio rerio	Omnivore	Omnivore	Gaulke et al. 2019	V4	https://link.springer.com/article/10.1186/s40168-019-0622-9#Sec19	PRJNA472413
gualke3	Chordata	Actinopterygii	Cypriniformes	Cyprinidae	Danio	Danio rerio	Omnivore	Omnivore	Gaulke et al. 2019	V4	https://link.springer.com/article/10.1186/s40168-019-0622-9#Sec19	PRJNA472413
gualke4	Chordata	Actinopterygii	Cypriniformes	Cyprinidae	Danio	Danio rerio	Omnivore	Omnivore	Gaulke et al. 2019	V4	https://link.springer.com/article/10.1186/s40168-019-0622-9#Sec19	PRJNA472413
gualke5	Chordata	Actinopterygii	Cypriniformes	Cyprinidae	Danio	Danio rerio	Omnivore	Omnivore	Gaulke et al. 2019	V4	https://link.springer.com/article/10.1186/s40168-019-0622-9#Sec19	PRJNA472413
gualke6	Chordata	Actinopterygii	Cypriniformes	Cyprinidae	Danio	Danio rerio	Omnivore	Omnivore	Gaulke et al. 2019	V4	https://link.springer.com/article/10.1186/s40168-019-0622-9#Sec19	PRJNA472413
gualke7	Chordata	Actinopterygii	Cypriniformes	Cyprinidae	Danio	Danio rerio	Omnivore	Omnivore	Gaulke et al. 2019	V4	https://link.springer.com/article/10.1186/s40168-019-0622-9#Sec19	PRJNA472413
gualke8	Chordata	Actinopterygii	Cypriniformes	Cyprinidae	Danio	Danio rerio	Omnivore	Omnivore	Gaulke et al. 2019	V4	https://link.springer.com/article/10.1186/s40168-019-0622-9#Sec19	PRJNA472413
gualke9	Chordata	Actinopterygii	Cypriniformes	Cyprinidae	Danio	Danio rerio	Omnivore	Omnivore	Gaulke et al. 2019	V4	https://link.springer.com/article/10.1186/s40168-019-0622-9#Sec19	PRJNA472413
gualke10	Chordata	Actinopterygii	Cypriniformes	Cyprinidae	Danio	Danio rerio	Omnivore	Omnivore	Gaulke et al. 2019	V4	https://link.springer.com/article/10.1186/s40168-019-0622-9#Sec19	PRJNA472413
gualke11	Chordata	Actinopterygii	Cypriniformes	Cyprinidae	Danio	Danio rerio	Omnivore	Omnivore	Gaulke et al. 2019	V4	https://link.springer.com/article/10.1186/s40168-019-0622-9#Sec19	PRJNA472413
gualke12	Chordata	Actinopterygii	Cypriniformes	Cyprinidae	Danio	Danio rerio	Omnivore	Omnivore	Gaulke et al. 2019	V4	https://link.springer.com/article/10.1186/s40168-019-0622-9#Sec19	PRJNA472413
gualke13	Chordata	Actinopterygii	Cypriniformes	Cyprinidae	Danio	Danio rerio	Omnivore	Omnivore	Gaulke et al. 2019	V4	https://link.springer.com/article/10.1186/s40168-019-0622-9#Sec19	PRJNA472413
gualke14	Chordata	Actinopterygii	Cypriniformes	Cyprinidae	Danio	Danio rerio	Omnivore	Omnivore	Gaulke et al. 2019	V4	https://link.springer.com/article/10.1186/s40168-019-0622-9#Sec19	PRJNA472413
gualke15	Chordata	Actinopterygii	Cypriniformes	Cyprinidae	Danio	Danio rerio	Omnivore	Omnivore	Gaulke et al. 2019	V4	https://link.springer.com/article/10.1186/s40168-019-0622-9#Sec19	PRJNA472413
gualke16	Chordata	Actinopterygii	Cypriniformes	Cyprinidae	Danio	Danio rerio	Omnivore	Omnivore	Gaulke et al. 2019	V4	https://link.springer.com/article/10.1186/s40168-019-0622-9#Sec19	PRJNA472413
gualke17	Chordata	Actinopterygii	Cypriniformes	Cyprinidae	Danio	Danio rerio	Omnivore	Omnivore	Gaulke et al. 2019	V4	https://link.springer.com/article/10.1186/s40168-019-0622-9#Sec19	PRJNA472413
gualke18	Chordata	Actinopterygii	Cypriniformes	Cyprinidae	Danio	Danio rerio	Omnivore	Omnivore	Gaulke et al. 2019	V4	https://link.springer.com/article/10.1186/s40168-019-0622-9#Sec19	PRJNA472413
gualke19	Chordata	Actinopterygii	Cypriniformes	Cyprinidae	Danio	Danio rerio	Omnivore	Omnivore	Gaulke et al. 2019	V4	https://link.springer.com/article/10.1186/s40168-019-0622-9#Sec19	PRJNA472413
gualke20	Chordata	Actinopterygii	Cypriniformes	Cyprinidae	Danio	Danio rerio	Omnivore	Omnivore	Gaulke et al. 2019	V4	https://link.springer.com/article/10.1186/s40168-019-0622-9#Sec19	PRJNA472413
gualke21	Chordata	Actinopterygii	Cypriniformes	Cyprinidae	Danio	Danio rerio	Omnivore	Omnivore	Gaulke et al. 2019	V4	https://link.springer.com/article/10.1186/s40168-019-0622-9#Sec19	PRJNA472413
gualke22	Chordata	Actinopterygii	Cypriniformes	Cyprinidae	Danio	Danio rerio	Omnivore	Omnivore	Gaulke et al. 2019	V4	https://link.springer.com/article/10.1186/s40168-019-0622-9#Sec19	PRJNA472413
gualke23	Chordata	Actinopterygii	Cypriniformes	Cyprinidae	Danio	Danio rerio	Omnivore	Omnivore	Gaulke et al. 2019	V4	https://link.springer.com/article/10.1186/s40168-019-0622-9#Sec19	PRJNA472413
gualke24	Chordata	Actinopterygii	Cypriniformes	Cyprinidae	Danio	Danio rerio	Omnivore	Omnivore	Gaulke et al. 2019	V4	https://link.springer.com/article/10.1186/s40168-019-0622-9#Sec19	PRJNA472413
gualke25	Chordata	Actinopterygii	Cypriniformes	Cyprinidae	Danio	Danio rerio	Omnivore	Omnivore	Gaulke et al. 2019	V4	https://link.springer.com/article/10.1186/s40168-019-0622-9#Sec19	PRJNA472413
gualke26	Chordata	Actinopterygii	Cypriniformes	Cyprinidae	Danio	Danio rerio	Omnivore	Omnivore	Gaulke et al. 2019	V4	https://link.springer.com/article/10.1186/s40168-019-0622-9#Sec19	PRJNA472413
gualke27	Chordata	Actinopterygii	Cypriniformes	Cyprinidae	Danio	Danio rerio	Omnivore	Omnivore	Gaulke et al. 2019	V4	https://link.springer.com/article/10.1186/s40168-019-0622-9#Sec19	PRJNA472413
gualke28	Chordata	Actinopterygii	Cypriniformes	Cyprinidae	Danio	Danio rerio	Omnivore	Omnivore	Gaulke et al. 2019	V4	https://link.springer.com/article/10.1186/s40168-019-0622-9#Sec19	PRJNA472413
gualke29	Chordata	Actinopterygii	Cypriniformes	Cyprinidae	Danio	Danio rerio	Omnivore	Omnivore	Gaulke et al. 2019	V4	https://link.springer.com/article/10.1186/s40168-019-0622-9#Sec19	PRJNA472413
gualke30	Chordata	Actinopterygii	Cypriniformes	Cyprinidae	Danio	Danio rerio	Omnivore	Omnivore	Gaulke et al. 2019	V4	https://link.springer.com/article/10.1186/s40168-019-0622-9#Sec19	PRJNA472413
Gillingham1	Chordata	Aves	Phoenicopteriformes	Phoenicopteridae	Phoenicopterus	Phoenicopterus roseus	Omnivore	Omnivore	Gillingham et al. 2021	V4	https://www.sciencedirect.com/science/article/pii/S0048969720367814	PRJNA485732
Gillingham2	Chordata	Aves	Phoenicopteriformes	Phoenicopteridae	Phoenicopterus	Phoenicopterus roseus	Omnivore	Omnivore	Gillingham et al. 2021	V4	https://www.sciencedirect.com/science/article/pii/S0048969720367814	PRJNA485732
Gillingham3	Chordata	Aves	Phoenicopteriformes	Phoenicopteridae	Phoenicopterus	Phoenicopterus roseus	Omnivore	Omnivore	Gillingham et al. 2021	V4	https://www.sciencedirect.com/science/article/pii/S0048969720367814	PRJNA485732
Gillingham4	Chordata	Aves	Phoenicopteriformes	Phoenicopteridae	Phoenicopterus	Phoenicopterus roseus	Omnivore	Omnivore	Gillingham et al. 2021	V4	https://www.sciencedirect.com/science/article/pii/S0048969720367814	PRJNA485732
Gillingham5	Chordata	Aves	Phoenicopteriformes	Phoenicopteridae	Phoenicopterus	Phoenicopterus roseus	Omnivore	Omnivore	Gillingham et al. 2021	V4	https://www.sciencedirect.com/science/article/pii/S0048969720367814	PRJNA485732
Gillingham6	Chordata	Aves	Phoenicopteriformes	Phoenicopteridae	Phoenicopterus	Phoenicopterus roseus	Omnivore	Omnivore	Gillingham et al. 2021	V4	https://www.sciencedirect.com/science/article/pii/S0048969720367814	PRJNA485732
Gillingham7	Chordata	Aves	Phoenicopteriformes	Phoenicopteridae	Phoenicopterus	Phoenicopterus roseus	Omnivore	Omnivore	Gillingham et al. 2021	V4	https://www.sciencedirect.com/science/article/pii/S0048969720367814	PRJNA485732
Gillingham8	Chordata	Aves	Phoenicopteriformes	Phoenicopteridae	Phoenicopterus	Phoenicopterus roseus	Omnivore	Omnivore	Gillingham et al. 2021	V4	https://www.sciencedirect.com/science/article/pii/S0048969720367814	PRJNA485732
Gillingham9	Chordata	Aves	Phoenicopteriformes	Phoenicopteridae	Phoenicopterus	Phoenicopterus roseus	Omnivore	Omnivore	Gillingham et al. 2021	V4	https://www.sciencedirect.com/science/article/pii/S0048969720367814	PRJNA485732
Gillingham10	Chordata	Aves	Phoenicopteriformes	Phoenicopteridae	Phoenicopterus	Phoenicopterus roseus	Omnivore	Omnivore	Gillingham et al. 2021	V4	https://www.sciencedirect.com/science/article/pii/S0048969720367814	PRJNA485732
Gillingham11	Chordata	Aves	Phoenicopteriformes	Phoenicopteridae	Phoenicopterus	Phoenicopterus roseus	Omnivore	Omnivore	Gillingham et al. 2021	V4	https://www.sciencedirect.com/science/article/pii/S0048969720367814	PRJNA485732
Gillingham12	Chordata	Aves	Phoenicopteriformes	Phoenicopteridae	Phoenicopterus	Phoenicopterus roseus	Omnivore	Omnivore	Gillingham et al. 2021	V4	https://www.sciencedirect.com/science/article/pii/S0048969720367814	PRJNA485732
Gillingham13	Chordata	Aves	Phoenicopteriformes	Phoenicopteridae	Phoenicopterus	Phoenicopterus roseus	Omnivore	Omnivore	Gillingham et al. 2021	V4	https://www.sciencedirect.com/science/article/pii/S0048969720367814	PRJNA485732
Gillingham14	Chordata	Aves	Phoenicopteriformes	Phoenicopteridae	Phoenicopterus	Phoenicopterus roseus	Omnivore	Omnivore	Gillingham et al. 2021	V4	https://www.sciencedirect.com/science/article/pii/S0048969720367814	PRJNA485732
Gillingham15	Chordata	Aves	Phoenicopteriformes	Phoenicopteridae	Phoenicopterus	Phoenicopterus roseus	Omnivore	Omnivore	Gillingham et al. 2021	V4	https://www.sciencedirect.com/science/article/pii/S0048969720367814	PRJNA485732
Gillingham16	Chordata	Aves	Phoenicopteriformes	Phoenicopteridae	Phoenicopterus	Phoenicopterus roseus	Omnivore	Omnivore	Gillingham et al. 2021	V4	https://www.sciencedirect.com/science/article/pii/S0048969720367814	PRJNA485732
Gillingham17	Chordata	Aves	Phoenicopteriformes	Phoenicopteridae	Phoenicopterus	Phoenicopterus roseus	Omnivore	Omnivore	Gillingham et al. 2021	V4	https://www.sciencedirect.com/science/article/pii/S0048969720367814	PRJNA485732
Gillingham18	Chordata	Aves	Phoenicopteriformes	Phoenicopteridae	Phoenicopterus	Phoenicopterus roseus	Omnivore	Omnivore	Gillingham et al. 2021	V4	https://www.sciencedirect.com/science/article/pii/S0048969720367814	PRJNA485732
Gillingham19	Chordata	Aves	Phoenicopteriformes	Phoenicopteridae	Phoenicopterus	Phoenicopterus roseus	Omnivore	Omnivore	Gillingham et al. 2021	V4	https://www.sciencedirect.com/science/article/pii/S0048969720367814	PRJNA485732
Gillingham20	Chordata	Aves	Phoenicopteriformes	Phoenicopteridae	Phoenicopterus	Phoenicopterus roseus	Omnivore	Omnivore	Gillingham et al. 2021	V4	https://www.sciencedirect.com/science/article/pii/S0048969720367814	PRJNA485732
Gillingham21	Chordata	Aves	Phoenicopteriformes	Phoenicopteridae	Phoenicopterus	Phoenicopterus roseus	Omnivore	Omnivore	Gillingham et al. 2021	V4	https://www.sciencedirect.com/science/article/pii/S0048969720367814	PRJNA485732
Gillingham22	Chordata	Aves	Phoenicopteriformes	Phoenicopteridae	Phoenicopterus	Phoenicopterus roseus	Omnivore	Omnivore	Gillingham et al. 2021	V4	https://www.sciencedirect.com/science/article/pii/S0048969720367814	PRJNA485732
Gillingham23	Chordata	Aves	Phoenicopteriformes	Phoenicopteridae	Phoenicopterus	Phoenicopterus roseus	Omnivore	Omnivore	Gillingham et al. 2021	V4	https://www.sciencedirect.com/science/article/pii/S0048969720367814	PRJNA485732
Gillingham24	Chordata	Aves	Phoenicopteriformes	Phoenicopteridae	Phoenicopterus	Phoenicopterus roseus	Omnivore	Omnivore	Gillingham et al. 2021	V4	https://www.sciencedirect.com/science/article/pii/S0048969720367814	PRJNA485732
Gillingham25	Chordata	Aves	Phoenicopteriformes	Phoenicopteridae	Phoenicopterus	Phoenicopterus roseus	Omnivore	Omnivore	Gillingham et al. 2021	V4	https://www.sciencedirect.com/science/article/pii/S0048969720367814	PRJNA485732
Gillingham26	Chordata	Aves	Phoenicopteriformes	Phoenicopteridae	Phoenicopterus	Phoenicopterus roseus	Omnivore	Omnivore	Gillingham et al. 2021	V4	https://www.sciencedirect.com/science/article/pii/S0048969720367814	PRJNA485732
Gillingham27	Chordata	Aves	Phoenicopteriformes	Phoenicopteridae	Phoenicopterus	Phoenicopterus roseus	Omnivore	Omnivore	Gillingham et al. 2021	V4	https://www.sciencedirect.com/science/article/pii/S0048969720367814	PRJNA485732
Gillingham28	Chordata	Aves	Phoenicopteriformes	Phoenicopteridae	Phoenicopterus	Phoenicopterus roseus	Omnivore	Omnivore	Gillingham et al. 2021	V4	https://www.sciencedirect.com/science/article/pii/S0048969720367814	PRJNA485732
Gillingham29	Chordata	Aves	Phoenicopteriformes	Phoenicopteridae	Phoenicopterus	Phoenicopterus roseus	Omnivore	Omnivore	Gillingham et al. 2021	V4	https://www.sciencedirect.com/science/article/pii/S0048969720367814	PRJNA485732
Gillingham30	Chordata	Aves	Phoenicopteriformes	Phoenicopteridae	Phoenicopterus	Phoenicopterus roseus	Omnivore	Omnivore	Gillingham et al. 2021	V4	https://www.sciencedirect.com/science/article/pii/S0048969720367814	PRJNA485732
gobet1	Mollusca	Gastropoda	Lepetellida	Haliotidae	Haliotis	Haliotis tuberculata	Herbivore	Herbivore	Gobet et al. 2018	V3-V4	https://microbiomejournalbiomedcentralcom/articles/10.1186/s40168-018-0430-7	PRJEB15713
gobet2	Mollusca	Gastropoda	Lepetellida	Haliotidae	Haliotis	Haliotis tuberculata	Herbivore	Herbivore	Gobet et al. 2018	V3-V4	https://microbiomejournalbiomedcentralcom/articles/10.1186/s40168-018-0430-7	PRJEB15713
gobet3	Mollusca	Gastropoda	Lepetellida	Haliotidae	Haliotis	Haliotis tuberculata	Herbivore	Herbivore	Gobet et al. 2018	V3-V4	https://microbiomejournalbiomedcentralcom/articles/10.1186/s40168-018-0430-7	PRJEB15713
gobet4	Mollusca	Gastropoda	Lepetellida	Haliotidae	Haliotis	Haliotis tuberculata	Herbivore	Herbivore	Gobet et al. 2018	V3-V4	https://microbiomejournalbiomedcentralcom/articles/10.1186/s40168-018-0430-7	PRJEB15713
gobet5	Mollusca	Gastropoda	Lepetellida	Haliotidae	Haliotis	Haliotis tuberculata	Herbivore	Herbivore	Gobet et al. 2018	V3-V4	https://microbiomejournalbiomedcentralcom/articles/10.1186/s40168-018-0430-7	PRJEB15713
gobet6	Mollusca	Gastropoda	Lepetellida	Haliotidae	Haliotis	Haliotis tuberculata	Herbivore	Herbivore	Gobet et al. 2018	V3-V4	https://microbiomejournalbiomedcentralcom/articles/10.1186/s40168-018-0430-7	PRJEB15713
gobet7	Mollusca	Gastropoda	Lepetellida	Haliotidae	Haliotis	Haliotis tuberculata	Herbivore	Herbivore	Gobet et al. 2018	V3-V4	https://microbiomejournalbiomedcentralcom/articles/10.1186/s40168-018-0430-7	PRJEB15713
gobet8	Mollusca	Gastropoda	Lepetellida	Haliotidae	Haliotis	Haliotis tuberculata	Herbivore	Herbivore	Gobet et al. 2018	V3-V4	https://microbiomejournalbiomedcentralcom/articles/10.1186/s40168-018-0430-7	PRJEB15713
gobet9	Mollusca	Gastropoda	Lepetellida	Haliotidae	Haliotis	Haliotis tuberculata	Herbivore	Herbivore	Gobet et al. 2018	V3-V4	https://microbiomejournalbiomedcentralcom/articles/10.1186/s40168-018-0430-7	PRJEB15713
gobet10	Mollusca	Gastropoda	Lepetellida	Haliotidae	Haliotis	Haliotis tuberculata	Herbivore	Herbivore	Gobet et al. 2018	V3-V4	https://microbiomejournalbiomedcentralcom/articles/10.1186/s40168-018-0430-7	PRJEB15713
gobet11	Mollusca	Gastropoda	Lepetellida	Haliotidae	Haliotis	Haliotis tuberculata	Herbivore	Herbivore	Gobet et al. 2018	V3-V4	https://microbiomejournalbiomedcentralcom/articles/10.1186/s40168-018-0430-7	PRJEB15713
gobet12	Mollusca	Gastropoda	Lepetellida	Haliotidae	Haliotis	Haliotis tuberculata	Herbivore	Herbivore	Gobet et al. 2018	V3-V4	https://microbiomejournalbiomedcentralcom/articles/10.1186/s40168-018-0430-7	PRJEB15713
gobet13	Mollusca	Gastropoda	Lepetellida	Haliotidae	Haliotis	Haliotis tuberculata	Herbivore	Herbivore	Gobet et al. 2018	V3-V4	https://microbiomejournalbiomedcentralcom/articles/10.1186/s40168-018-0430-7	PRJEB15713
gobet14	Mollusca	Gastropoda	Lepetellida	Haliotidae	Haliotis	Haliotis tuberculata	Herbivore	Herbivore	Gobet et al. 2018	V3-V4	https://microbiomejournalbiomedcentralcom/articles/10.1186/s40168-018-0430-7	PRJEB15713
gobet15	Mollusca	Gastropoda	Lepetellida	Haliotidae	Haliotis	Haliotis tuberculata	Herbivore	Herbivore	Gobet et al. 2018	V3-V4	https://microbiomejournalbiomedcentralcom/articles/10.1186/s40168-018-0430-7	PRJEB15713
gobet16	Mollusca	Gastropoda	Lepetellida	Haliotidae	Haliotis	Haliotis tuberculata	Herbivore	Herbivore	Gobet et al. 2018	V3-V4	https://microbiomejournalbiomedcentralcom/articles/10.1186/s40168-018-0430-7	PRJEB15713
gobet17	Mollusca	Gastropoda	Lepetellida	Haliotidae	Haliotis	Haliotis tuberculata	Herbivore	Herbivore	Gobet et al. 2018	V3-V4	https://microbiomejournalbiomedcentralcom/articles/10.1186/s40168-018-0430-7	PRJEB15713
gobet18	Mollusca	Gastropoda	Lepetellida	Haliotidae	Haliotis	Haliotis tuberculata	Herbivore	Herbivore	Gobet et al. 2018	V3-V4	https://microbiomejournalbiomedcentralcom/articles/10.1186/s40168-018-0430-7	PRJEB15713
gobet19	Mollusca	Gastropoda	Lepetellida	Haliotidae	Haliotis	Haliotis tuberculata	Herbivore	Herbivore	Gobet et al. 2018	V3-V4	https://microbiomejournalbiomedcentralcom/articles/10.1186/s40168-018-0430-7	PRJEB15713
gobet20	Mollusca	Gastropoda	Lepetellida	Haliotidae	Haliotis	Haliotis tuberculata	Herbivore	Herbivore	Gobet et al. 2018	V3-V4	https://microbiomejournalbiomedcentralcom/articles/10.1186/s40168-018-0430-7	PRJEB15713
gobet21	Mollusca	Gastropoda	Lepetellida	Haliotidae	Haliotis	Haliotis tuberculata	Herbivore	Herbivore	Gobet et al. 2018	V3-V4	https://microbiomejournalbiomedcentralcom/articles/10.1186/s40168-018-0430-7	PRJEB15713
gobet22	Mollusca	Gastropoda	Lepetellida	Haliotidae	Haliotis	Haliotis tuberculata	Herbivore	Herbivore	Gobet et al. 2018	V3-V4	https://microbiomejournalbiomedcentralcom/articles/10.1186/s40168-018-0430-7	PRJEB15713
gobet23	Mollusca	Gastropoda	Lepetellida	Haliotidae	Haliotis	Haliotis tuberculata	Herbivore	Herbivore	Gobet et al. 2018	V3-V4	https://microbiomejournalbiomedcentralcom/articles/10.1186/s40168-018-0430-7	PRJEB15713
gobet24	Mollusca	Gastropoda	Lepetellida	Haliotidae	Haliotis	Haliotis tuberculata	Herbivore	Herbivore	Gobet et al. 2018	V3-V4	https://microbiomejournalbiomedcentralcom/articles/10.1186/s40168-018-0430-7	PRJEB15713
gobet25	Mollusca	Gastropoda	Lepetellida	Haliotidae	Haliotis	Haliotis tuberculata	Herbivore	Herbivore	Gobet et al. 2018	V3-V4	https://microbiomejournalbiomedcentralcom/articles/10.1186/s40168-018-0430-7	PRJEB15713
gobet26	Mollusca	Gastropoda	Lepetellida	Haliotidae	Haliotis	Haliotis tuberculata	Herbivore	Herbivore	Gobet et al. 2018	V3-V4	https://microbiomejournalbiomedcentralcom/articles/10.1186/s40168-018-0430-7	PRJEB15713
gobet27	Mollusca	Gastropoda	Lepetellida	Haliotidae	Haliotis	Haliotis tuberculata	Herbivore	Herbivore	Gobet et al. 2018	V3-V4	https://microbiomejournalbiomedcentralcom/articles/10.1186/s40168-018-0430-7	PRJEB15713
gobet28	Mollusca	Gastropoda	Lepetellida	Haliotidae	Haliotis	Haliotis tuberculata	Herbivore	Herbivore	Gobet et al. 2018	V3-V4	https://microbiomejournalbiomedcentralcom/articles/10.1186/s40168-018-0430-7	PRJEB15713
gobet29	Mollusca	Gastropoda	Lepetellida	Haliotidae	Haliotis	Haliotis tuberculata	Herbivore	Herbivore	Gobet et al. 2018	V3-V4	https://microbiomejournalbiomedcentralcom/articles/10.1186/s40168-018-0430-7	PRJEB15713
gobet30	Mollusca	Gastropoda	Lepetellida	Haliotidae	Haliotis	Haliotis tuberculata	Herbivore	Herbivore	Gobet et al. 2018	V3-V4	https://microbiomejournalbiomedcentralcom/articles/10.1186/s40168-018-0430-7	PRJEB15713
Gong1	Annelida	Clitellata	Crassiclitellata	Lumbricidae	Aporrectodea	Aporrectodea rosea	Omnivore	Planktivore	Gong et al. 2022	V4	https://link.springer.com/article/10.1186/s42523-022-00200-0	PRJNA400302
Gong2	Annelida	Clitellata	Crassiclitellata	Lumbricidae	Aporrectodea	Aporrectodea rosea	Omnivore	Planktivore	Gong et al. 2022	V4	https://link.springer.com/article/10.1186/s42523-022-00200-0	PRJNA400302
Gong3	Annelida	Clitellata	Crassiclitellata	Lumbricidae	Aporrectodea	Aporrectodea rosea	Omnivore	Planktivore	Gong et al. 2022	V4	https://link.springer.com/article/10.1186/s42523-022-00200-0	PRJNA400302
Gong4	Annelida	Clitellata	Crassiclitellata	Lumbricidae	Aporrectodea	Aporrectodea rosea	Omnivore	Planktivore	Gong et al. 2022	V4	https://link.springer.com/article/10.1186/s42523-022-00200-0	PRJNA400302
Gong5	Annelida	Clitellata	Crassiclitellata	Lumbricidae	Aporrectodea	Aporrectodea rosea	Omnivore	Planktivore	Gong et al. 2022	V4	https://link.springer.com/article/10.1186/s42523-022-00200-0	PRJNA400302
Gong6	Annelida	Clitellata	Crassiclitellata	Lumbricidae	Aporrectodea	Aporrectodea rosea	Omnivore	Planktivore	Gong et al. 2022	V4	https://link.springer.com/article/10.1186/s42523-022-00200-0	PRJNA400302
Gong7	Annelida	Clitellata	Crassiclitellata	Lumbricidae	Aporrectodea	Aporrectodea rosea	Omnivore	Planktivore	Gong et al. 2022	V4	https://link.springer.com/article/10.1186/s42523-022-00200-0	PRJNA400302
Gong8	Annelida	Clitellata	Crassiclitellata	Lumbricidae	Aporrectodea	Aporrectodea rosea	Omnivore	Planktivore	Gong et al. 2022	V4	https://link.springer.com/article/10.1186/s42523-022-00200-0	PRJNA400302
Gong9	Annelida	Clitellata	Crassiclitellata	Lumbricidae	Aporrectodea	Aporrectodea rosea	Omnivore	Planktivore	Gong et al. 2022	V4	https://link.springer.com/article/10.1186/s42523-022-00200-0	PRJNA400302
Gong10	Annelida	Clitellata	Crassiclitellata	Lumbricidae	Aporrectodea	Aporrectodea rosea	Omnivore	Planktivore	Gong et al. 2022	V4	https://link.springer.com/article/10.1186/s42523-022-00200-0	PRJNA400302
Gong11	Annelida	Clitellata	Crassiclitellata	Lumbricidae	Aporrectodea	Aporrectodea rosea	Omnivore	Planktivore	Gong et al. 2022	V4	https://link.springer.com/article/10.1186/s42523-022-00200-0	PRJNA400302
Gong12	Annelida	Clitellata	Crassiclitellata	Lumbricidae	Aporrectodea	Aporrectodea rosea	Omnivore	Planktivore	Gong et al. 2022	V4	https://link.springer.com/article/10.1186/s42523-022-00200-0	PRJNA400302
Gong13	Annelida	Clitellata	Crassiclitellata	Lumbricidae	Aporrectodea	Aporrectodea rosea	Omnivore	Planktivore	Gong et al. 2022	V4	https://link.springer.com/article/10.1186/s42523-022-00200-0	PRJNA400302
Gong14	Annelida	Clitellata	Crassiclitellata	Lumbricidae	Aporrectodea	Aporrectodea rosea	Omnivore	Planktivore	Gong et al. 2022	V4	https://link.springer.com/article/10.1186/s42523-022-00200-0	PRJNA400302
Gong15	Annelida	Clitellata	Crassiclitellata	Lumbricidae	Aporrectodea	Aporrectodea rosea	Omnivore	Planktivore	Gong et al. 2022	V4	https://link.springer.com/article/10.1186/s42523-022-00200-0	PRJNA400302
Gong16	Annelida	Clitellata	Crassiclitellata	Lumbricidae	Aporrectodea	Aporrectodea rosea	Omnivore	Planktivore	Gong et al. 2022	V4	https://link.springer.com/article/10.1186/s42523-022-00200-0	PRJNA400302
Gong17	Annelida	Clitellata	Crassiclitellata	Lumbricidae	Aporrectodea	Aporrectodea rosea	Omnivore	Planktivore	Gong et al. 2022	V4	https://link.springer.com/article/10.1186/s42523-022-00200-0	PRJNA400302
Gong18	Annelida	Clitellata	Crassiclitellata	Lumbricidae	Aporrectodea	Aporrectodea rosea	Omnivore	Planktivore	Gong et al. 2022	V4	https://link.springer.com/article/10.1186/s42523-022-00200-0	PRJNA400302
Gong19	Annelida	Clitellata	Crassiclitellata	Lumbricidae	Aporrectodea	Aporrectodea rosea	Omnivore	Planktivore	Gong et al. 2022	V4	https://link.springer.com/article/10.1186/s42523-022-00200-0	PRJNA400302
Gong20	Annelida	Clitellata	Crassiclitellata	Lumbricidae	Aporrectodea	Aporrectodea rosea	Omnivore	Planktivore	Gong et al. 2022	V4	https://link.springer.com/article/10.1186/s42523-022-00200-0	PRJNA400302
Gong21	Annelida	Clitellata	Crassiclitellata	Lumbricidae	Aporrectodea	Aporrectodea rosea	Omnivore	Planktivore	Gong et al. 2022	V4	https://link.springer.com/article/10.1186/s42523-022-00200-0	PRJNA400302
Gong22	Annelida	Clitellata	Crassiclitellata	Lumbricidae	Aporrectodea	Aporrectodea rosea	Omnivore	Planktivore	Gong et al. 2022	V4	https://link.springer.com/article/10.1186/s42523-022-00200-0	PRJNA400302
Gong23	Annelida	Clitellata	Crassiclitellata	Lumbricidae	Aporrectodea	Aporrectodea rosea	Omnivore	Planktivore	Gong et al. 2022	V4	https://link.springer.com/article/10.1186/s42523-022-00200-0	PRJNA400302
Gong24	Annelida	Clitellata	Crassiclitellata	Lumbricidae	Aporrectodea	Aporrectodea rosea	Omnivore	Planktivore	Gong et al. 2022	V4	https://link.springer.com/article/10.1186/s42523-022-00200-0	PRJNA400302
Gong25	Annelida	Clitellata	Crassiclitellata	Lumbricidae	Aporrectodea	Aporrectodea rosea	Omnivore	Planktivore	Gong et al. 2022	V4	https://link.springer.com/article/10.1186/s42523-022-00200-0	PRJNA400302
Gong26	Annelida	Clitellata	Crassiclitellata	Lumbricidae	Aporrectodea	Aporrectodea rosea	Omnivore	Planktivore	Gong et al. 2022	V4	https://link.springer.com/article/10.1186/s42523-022-00200-0	PRJNA400302
Gong27	Annelida	Clitellata	Crassiclitellata	Lumbricidae	Aporrectodea	Aporrectodea rosea	Omnivore	Planktivore	Gong et al. 2022	V4	https://link.springer.com/article/10.1186/s42523-022-00200-0	PRJNA400302
Gong28	Annelida	Clitellata	Crassiclitellata	Lumbricidae	Aporrectodea	Aporrectodea rosea	Omnivore	Planktivore	Gong et al. 2022	V4	https://link.springer.com/article/10.1186/s42523-022-00200-0	PRJNA400302
Gong29	Annelida	Clitellata	Crassiclitellata	Lumbricidae	Aporrectodea	Aporrectodea rosea	Omnivore	Planktivore	Gong et al. 2022	V4	https://link.springer.com/article/10.1186/s42523-022-00200-0	PRJNA400302
Gong30	Annelida	Clitellata	Crassiclitellata	Lumbricidae	Aporrectodea	Aporrectodea rosea	Omnivore	Planktivore	Gong et al. 2022	V4	https://link.springer.com/article/10.1186/s42523-022-00200-0	PRJNA400302
González-Serrano1	Arthropoda	Insecta	Lepidoptera	Noctuidae	Brithys	Brithys crini	Herbivore	Herbivore	González-Serrano et al. 2020	V3-V4	https://link.springer.com/article/10.1007/s00248-019-01460-1	PRJEB32079
González-Serrano2	Arthropoda	Insecta	Lepidoptera	Noctuidae	Brithys	Brithys crini	Herbivore	Herbivore	González-Serrano et al. 2020	V3-V4	https://link.springer.com/article/10.1007/s00248-019-01460-1	PRJEB32079
González-Serrano3	Arthropoda	Insecta	Lepidoptera	Noctuidae	Brithys	Brithys crini	Herbivore	Herbivore	González-Serrano et al. 2020	V3-V4	https://link.springer.com/article/10.1007/s00248-019-01460-1	PRJEB32079
González-Serrano4	Arthropoda	Insecta	Lepidoptera	Noctuidae	Brithys	Brithys crini	Herbivore	Herbivore	González-Serrano et al. 2020	V3-V4	https://link.springer.com/article/10.1007/s00248-019-01460-1	PRJEB32079
González-Serrano5	Arthropoda	Insecta	Lepidoptera	Noctuidae	Brithys	Brithys crini	Herbivore	Herbivore	González-Serrano et al. 2020	V3-V4	https://link.springer.com/article/10.1007/s00248-019-01460-1	PRJEB32079
González-Serrano6	Arthropoda	Insecta	Lepidoptera	Noctuidae	Brithys	Brithys crini	Herbivore	Herbivore	González-Serrano et al. 2020	V3-V4	https://link.springer.com/article/10.1007/s00248-019-01460-1	PRJEB32079
González-Serrano7	Arthropoda	Insecta	Lepidoptera	Noctuidae	Brithys	Brithys crini	Herbivore	Herbivore	González-Serrano et al. 2020	V3-V4	https://link.springer.com/article/10.1007/s00248-019-01460-1	PRJEB32079
González-Serrano8	Arthropoda	Insecta	Lepidoptera	Noctuidae	Brithys	Brithys crini	Herbivore	Herbivore	González-Serrano et al. 2020	V3-V4	https://link.springer.com/article/10.1007/s00248-019-01460-1	PRJEB32079
González-Serrano9	Arthropoda	Insecta	Lepidoptera	Noctuidae	Brithys	Brithys crini	Herbivore	Herbivore	González-Serrano et al. 2020	V3-V4	https://link.springer.com/article/10.1007/s00248-019-01460-1	PRJEB32079
González-Serrano10	Arthropoda	Insecta	Lepidoptera	Noctuidae	Brithys	Brithys crini	Herbivore	Herbivore	González-Serrano et al. 2020	V3-V4	https://link.springer.com/article/10.1007/s00248-019-01460-1	PRJEB32079
González-Serrano11	Arthropoda	Insecta	Lepidoptera	Noctuidae	Brithys	Brithys crini	Herbivore	Herbivore	González-Serrano et al. 2020	V3-V4	https://link.springer.com/article/10.1007/s00248-019-01460-1	PRJEB32079
González-Serrano12	Arthropoda	Insecta	Lepidoptera	Noctuidae	Brithys	Brithys crini	Herbivore	Herbivore	González-Serrano et al. 2020	V3-V4	https://link.springer.com/article/10.1007/s00248-019-01460-1	PRJEB32079
González-Serrano13	Arthropoda	Insecta	Lepidoptera	Noctuidae	Brithys	Brithys crini	Herbivore	Herbivore	González-Serrano et al. 2020	V3-V4	https://link.springer.com/article/10.1007/s00248-019-01460-1	PRJEB32079
González-Serrano14	Arthropoda	Insecta	Lepidoptera	Noctuidae	Brithys	Brithys crini	Herbivore	Herbivore	González-Serrano et al. 2020	V3-V4	https://link.springer.com/article/10.1007/s00248-019-01460-1	PRJEB32079
González-Serrano15	Arthropoda	Insecta	Lepidoptera	Noctuidae	Brithys	Brithys crini	Herbivore	Herbivore	González-Serrano et al. 2020	V3-V4	https://link.springer.com/article/10.1007/s00248-019-01460-1	PRJEB32079
González-Serrano16	Arthropoda	Insecta	Lepidoptera	Noctuidae	Brithys	Brithys crini	Herbivore	Herbivore	González-Serrano et al. 2020	V3-V4	https://link.springer.com/article/10.1007/s00248-019-01460-1	PRJEB32079
González-Serrano17	Arthropoda	Insecta	Lepidoptera	Noctuidae	Brithys	Brithys crini	Herbivore	Herbivore	González-Serrano et al. 2020	V3-V4	https://link.springer.com/article/10.1007/s00248-019-01460-1	PRJEB32079
González-Serrano18	Arthropoda	Insecta	Lepidoptera	Noctuidae	Brithys	Brithys crini	Herbivore	Herbivore	González-Serrano et al. 2020	V3-V4	https://link.springer.com/article/10.1007/s00248-019-01460-1	PRJEB32079
González-Serrano19	Arthropoda	Insecta	Lepidoptera	Noctuidae	Brithys	Brithys crini	Herbivore	Herbivore	González-Serrano et al. 2020	V3-V4	https://link.springer.com/article/10.1007/s00248-019-01460-1	PRJEB32079
González-Serrano20	Arthropoda	Insecta	Lepidoptera	Noctuidae	Brithys	Brithys crini	Herbivore	Herbivore	González-Serrano et al. 2020	V3-V4	https://link.springer.com/article/10.1007/s00248-019-01460-1	PRJEB32079
González-Serrano21	Arthropoda	Insecta	Lepidoptera	Noctuidae	Brithys	Brithys crini	Herbivore	Herbivore	González-Serrano et al. 2020	V3-V4	https://link.springer.com/article/10.1007/s00248-019-01460-1	PRJEB32079
González-Serrano22	Arthropoda	Insecta	Lepidoptera	Noctuidae	Brithys	Brithys crini	Herbivore	Herbivore	González-Serrano et al. 2020	V3-V4	https://link.springer.com/article/10.1007/s00248-019-01460-1	PRJEB32079
Griffin1	Mollusca	Bivalvia	Mytilida	Mytilidae	Mytilus	Mytilus edulis	Herbivore	Herbivore	Griffin et al. 2021	V4	https://link.springer.com/article/10.1007/s00248-020-01553-2	PRJNA622268
Griffin2	Mollusca	Bivalvia	Mytilida	Mytilidae	Mytilus	Mytilus edulis	Herbivore	Herbivore	Griffin et al. 2021	V4	https://link.springer.com/article/10.1007/s00248-020-01553-2	PRJNA622268
Griffin3	Mollusca	Bivalvia	Mytilida	Mytilidae	Mytilus	Mytilus edulis	Herbivore	Herbivore	Griffin et al. 2021	V4	https://link.springer.com/article/10.1007/s00248-020-01553-2	PRJNA622268
Griffin4	Mollusca	Bivalvia	Mytilida	Mytilidae	Mytilus	Mytilus edulis	Herbivore	Herbivore	Griffin et al. 2021	V4	https://link.springer.com/article/10.1007/s00248-020-01553-2	PRJNA622268
Griffin5	Mollusca	Bivalvia	Mytilida	Mytilidae	Mytilus	Mytilus edulis	Herbivore	Herbivore	Griffin et al. 2021	V4	https://link.springer.com/article/10.1007/s00248-020-01553-2	PRJNA622268
Griffin6	Mollusca	Bivalvia	Mytilida	Mytilidae	Mytilus	Mytilus edulis	Herbivore	Herbivore	Griffin et al. 2021	V4	https://link.springer.com/article/10.1007/s00248-020-01553-2	PRJNA622268
Griffin7	Mollusca	Bivalvia	Mytilida	Mytilidae	Mytilus	Mytilus edulis	Herbivore	Herbivore	Griffin et al. 2021	V4	https://link.springer.com/article/10.1007/s00248-020-01553-2	PRJNA622268
Griffin8	Mollusca	Bivalvia	Mytilida	Mytilidae	Mytilus	Mytilus edulis	Herbivore	Herbivore	Griffin et al. 2021	V4	https://link.springer.com/article/10.1007/s00248-020-01553-2	PRJNA622268
Griffin9	Mollusca	Bivalvia	Mytilida	Mytilidae	Mytilus	Mytilus edulis	Herbivore	Herbivore	Griffin et al. 2021	V4	https://link.springer.com/article/10.1007/s00248-020-01553-2	PRJNA622268
Griffin10	Mollusca	Bivalvia	Mytilida	Mytilidae	Mytilus	Mytilus edulis	Herbivore	Herbivore	Griffin et al. 2021	V4	https://link.springer.com/article/10.1007/s00248-020-01553-2	PRJNA622268
Griffin11	Mollusca	Bivalvia	Mytilida	Mytilidae	Mytilus	Mytilus edulis	Herbivore	Herbivore	Griffin et al. 2021	V4	https://link.springer.com/article/10.1007/s00248-020-01553-2	PRJNA622268
guerrero1	Arthropoda	Insecta	Coleoptera	Curculionidae	Anthonomus	Anthonomus grandis	Herbivore	Herbivore	Guerrero et al. 2016	V4	https://www.frontiersin.org/articles/10.3389/fmicb.2016.02093/full	PRJNA327396
guerrero2	Arthropoda	Insecta	Coleoptera	Curculionidae	Anthonomus	Anthonomus grandis	Herbivore	Herbivore	Guerrero et al. 2016	V4	https://www.frontiersin.org/articles/10.3389/fmicb.2016.02093/full	PRJNA327396
guerrero3	Arthropoda	Insecta	Coleoptera	Curculionidae	Anthonomus	Anthonomus grandis	Herbivore	Herbivore	Guerrero et al. 2016	V4	https://www.frontiersin.org/articles/10.3389/fmicb.2016.02093/full	PRJNA327396
guerrero4	Arthropoda	Insecta	Coleoptera	Curculionidae	Anthonomus	Anthonomus grandis	Herbivore	Herbivore	Guerrero et al. 2016	V4	https://www.frontiersin.org/articles/10.3389/fmicb.2016.02093/full	PRJNA327396
guerrero5	Arthropoda	Insecta	Coleoptera	Curculionidae	Anthonomus	Anthonomus grandis	Herbivore	Herbivore	Guerrero et al. 2016	V4	https://www.frontiersin.org/articles/10.3389/fmicb.2016.02093/full	PRJNA327396
guerrero6	Arthropoda	Insecta	Coleoptera	Curculionidae	Anthonomus	Anthonomus grandis	Herbivore	Herbivore	Guerrero et al. 2016	V4	https://www.frontiersin.org/articles/10.3389/fmicb.2016.02093/full	PRJNA327396
guerrero7	Arthropoda	Insecta	Coleoptera	Curculionidae	Anthonomus	Anthonomus grandis	Herbivore	Herbivore	Guerrero et al. 2016	V4	https://www.frontiersin.org/articles/10.3389/fmicb.2016.02093/full	PRJNA327396
guerrero8	Arthropoda	Insecta	Coleoptera	Curculionidae	Anthonomus	Anthonomus grandis	Herbivore	Herbivore	Guerrero et al. 2016	V4	https://www.frontiersin.org/articles/10.3389/fmicb.2016.02093/full	PRJNA327396
guerrero9	Arthropoda	Insecta	Coleoptera	Curculionidae	Anthonomus	Anthonomus grandis	Herbivore	Herbivore	Guerrero et al. 2016	V4	https://www.frontiersin.org/articles/10.3389/fmicb.2016.02093/full	PRJNA327396
haji1	Arthropoda	Insecta	Hemiptera	Auchenorrhyncha	Cicadomorpha	Cicadoidea	Herbivore	Herbivore	Haji et al. 2022	V4	https://www.nature.com/articles/s41598-022-24723-3	PRJNA879614
haji2	Arthropoda	Insecta	Hemiptera	Auchenorrhyncha	Cicadomorpha	Cicadoidea	Herbivore	Herbivore	Haji et al. 2022	V4	https://www.nature.com/articles/s41598-022-24723-3	PRJNA879614
haji3	Arthropoda	Insecta	Hemiptera	Auchenorrhyncha	Cicadomorpha	Cicadoidea	Herbivore	Herbivore	Haji et al. 2022	V4	https://www.nature.com/articles/s41598-022-24723-3	PRJNA879614
haji4	Arthropoda	Insecta	Hemiptera	Auchenorrhyncha	Cicadomorpha	Cicadoidea	Herbivore	Herbivore	Haji et al. 2022	V4	https://www.nature.com/articles/s41598-022-24723-3	PRJNA879614
haji5	Arthropoda	Insecta	Hemiptera	Auchenorrhyncha	Cicadomorpha	Cicadoidea	Herbivore	Herbivore	Haji et al. 2022	V4	https://www.nature.com/articles/s41598-022-24723-3	PRJNA879614
haji6	Arthropoda	Insecta	Hemiptera	Auchenorrhyncha	Cicadomorpha	Cicadoidea	Herbivore	Herbivore	Haji et al. 2022	V4	https://www.nature.com/articles/s41598-022-24723-3	PRJNA879614
haji7	Arthropoda	Insecta	Hemiptera	Auchenorrhyncha	Cicadomorpha	Cicadoidea	Herbivore	Herbivore	Haji et al. 2022	V4	https://www.nature.com/articles/s41598-022-24723-3	PRJNA879614
haji8	Arthropoda	Insecta	Hemiptera	Auchenorrhyncha	Cicadomorpha	Cicadoidea	Herbivore	Herbivore	Haji et al. 2022	V4	https://www.nature.com/articles/s41598-022-24723-3	PRJNA879614
haji9	Arthropoda	Insecta	Hemiptera	Auchenorrhyncha	Cicadomorpha	Cicadoidea	Herbivore	Herbivore	Haji et al. 2022	V4	https://www.nature.com/articles/s41598-022-24723-3	PRJNA879614
haji10	Arthropoda	Insecta	Hemiptera	Auchenorrhyncha	Cicadomorpha	Cicadoidea	Herbivore	Herbivore	Haji et al. 2022	V4	https://www.nature.com/articles/s41598-022-24723-3	PRJNA879614
haji11	Arthropoda	Insecta	Hemiptera	Auchenorrhyncha	Cicadomorpha	Cicadoidea	Herbivore	Herbivore	Haji et al. 2022	V4	https://www.nature.com/articles/s41598-022-24723-3	PRJNA879614
haji12	Arthropoda	Insecta	Hemiptera	Auchenorrhyncha	Cicadomorpha	Cicadoidea	Herbivore	Herbivore	Haji et al. 2022	V4	https://www.nature.com/articles/s41598-022-24723-3	PRJNA879614
haji13	Arthropoda	Insecta	Hemiptera	Auchenorrhyncha	Cicadomorpha	Cicadoidea	Herbivore	Herbivore	Haji et al. 2022	V4	https://www.nature.com/articles/s41598-022-24723-3	PRJNA879614
haji14	Arthropoda	Insecta	Hemiptera	Auchenorrhyncha	Cicadomorpha	Cicadoidea	Herbivore	Herbivore	Haji et al. 2022	V4	https://www.nature.com/articles/s41598-022-24723-3	PRJNA879614
haji15	Arthropoda	Insecta	Hemiptera	Auchenorrhyncha	Cicadomorpha	Cicadoidea	Herbivore	Herbivore	Haji et al. 2022	V4	https://www.nature.com/articles/s41598-022-24723-3	PRJNA879614
haji16	Arthropoda	Insecta	Hemiptera	Auchenorrhyncha	Cicadomorpha	Cicadoidea	Herbivore	Herbivore	Haji et al. 2022	V4	https://www.nature.com/articles/s41598-022-24723-3	PRJNA879614
haji17	Arthropoda	Insecta	Hemiptera	Auchenorrhyncha	Cicadomorpha	Cicadoidea	Herbivore	Herbivore	Haji et al. 2022	V4	https://www.nature.com/articles/s41598-022-24723-3	PRJNA879614
haji18	Arthropoda	Insecta	Hemiptera	Auchenorrhyncha	Cicadomorpha	Cicadoidea	Herbivore	Herbivore	Haji et al. 2022	V4	https://www.nature.com/articles/s41598-022-24723-3	PRJNA879614
haji19	Arthropoda	Insecta	Hemiptera	Auchenorrhyncha	Cicadomorpha	Cicadoidea	Herbivore	Herbivore	Haji et al. 2022	V4	https://www.nature.com/articles/s41598-022-24723-3	PRJNA879614
haji20	Arthropoda	Insecta	Hemiptera	Auchenorrhyncha	Cicadomorpha	Cicadoidea	Herbivore	Herbivore	Haji et al. 2022	V4	https://www.nature.com/articles/s41598-022-24723-3	PRJNA879614
haji21	Arthropoda	Insecta	Hemiptera	Auchenorrhyncha	Cicadomorpha	Cicadoidea	Herbivore	Herbivore	Haji et al. 2022	V4	https://www.nature.com/articles/s41598-022-24723-3	PRJNA879614
haji22	Arthropoda	Insecta	Hemiptera	Auchenorrhyncha	Cicadomorpha	Cicadoidea	Herbivore	Herbivore	Haji et al. 2022	V4	https://www.nature.com/articles/s41598-022-24723-3	PRJNA879614
haji23	Arthropoda	Insecta	Hemiptera	Auchenorrhyncha	Cicadomorpha	Cicadoidea	Herbivore	Herbivore	Haji et al. 2022	V4	https://www.nature.com/articles/s41598-022-24723-3	PRJNA879614
haji24	Arthropoda	Insecta	Hemiptera	Auchenorrhyncha	Cicadomorpha	Cicadoidea	Herbivore	Herbivore	Haji et al. 2022	V4	https://www.nature.com/articles/s41598-022-24723-3	PRJNA879614
haji25	Arthropoda	Insecta	Hemiptera	Auchenorrhyncha	Cicadomorpha	Cicadoidea	Herbivore	Herbivore	Haji et al. 2022	V4	https://www.nature.com/articles/s41598-022-24723-3	PRJNA879614
haji26	Arthropoda	Insecta	Hemiptera	Auchenorrhyncha	Cicadomorpha	Cicadoidea	Herbivore	Herbivore	Haji et al. 2022	V4	https://www.nature.com/articles/s41598-022-24723-3	PRJNA879614
haji27	Arthropoda	Insecta	Hemiptera	Auchenorrhyncha	Cicadomorpha	Cicadoidea	Herbivore	Herbivore	Haji et al. 2022	V4	https://www.nature.com/articles/s41598-022-24723-3	PRJNA879614
haji28	Arthropoda	Insecta	Hemiptera	Auchenorrhyncha	Cicadomorpha	Cicadoidea	Herbivore	Herbivore	Haji et al. 2022	V4	https://www.nature.com/articles/s41598-022-24723-3	PRJNA879614
haji29	Arthropoda	Insecta	Hemiptera	Auchenorrhyncha	Cicadomorpha	Cicadoidea	Herbivore	Herbivore	Haji et al. 2022	V4	https://www.nature.com/articles/s41598-022-24723-3	PRJNA879614
haji30	Arthropoda	Insecta	Hemiptera	Auchenorrhyncha	Cicadomorpha	Cicadoidea	Herbivore	Herbivore	Haji et al. 2022	V4	https://www.nature.com/articles/s41598-022-24723-3	PRJNA879614
Hakim-purpuratus1	Echinodermata	Echinoidea	Echinoida	Strongylocentrotidae	Strongylocentrotus	Strongylocentrotus purpuratus	Herbivore	Herbivore	Hakim et al. 2019	V4	https://www.mdpi.com/2076-2607/7/2/35	PRJNA504890
Hakim-purpuratus2	Echinodermata	Echinoidea	Echinoida	Strongylocentrotidae	Strongylocentrotus	Strongylocentrotus purpuratus	Herbivore	Herbivore	Hakim et al. 2019	V4	https://www.mdpi.com/2076-2607/7/2/35	PRJNA504890
Hakim-purpuratus3	Echinodermata	Echinoidea	Echinoida	Strongylocentrotidae	Strongylocentrotus	Strongylocentrotus purpuratus	Herbivore	Herbivore	Hakim et al. 2019	V4	https://www.mdpi.com/2076-2607/7/2/35	PRJNA504890
Harer1	Chordata	Actinopterygii	Cichliformes	Cichlidae	Amphilophus	Amphilophus citrinellus	Omnivore	Omnivore	Harer et al. 2020	V4	https://microbiomejournalbiomedcentralcom/articles/10.1186/s40168-020-00897-8#Sec2	PRJNA615202
Harer2	Chordata	Actinopterygii	Cichliformes	Cichlidae	Amphilophus	Amphilophus citrinellus	Omnivore	Omnivore	Harer et al. 2020	V4	https://microbiomejournalbiomedcentralcom/articles/10.1186/s40168-020-00897-8#Sec2	PRJNA615202
Harer3	Chordata	Actinopterygii	Cichliformes	Cichlidae	Amphilophus	Amphilophus citrinellus	Omnivore	Omnivore	Harer et al. 2020	V4	https://microbiomejournalbiomedcentralcom/articles/10.1186/s40168-020-00897-8#Sec2	PRJNA615202
Harer4	Chordata	Actinopterygii	Cichliformes	Cichlidae	Amphilophus	Amphilophus citrinellus	Omnivore	Omnivore	Harer et al. 2020	V4	https://microbiomejournalbiomedcentralcom/articles/10.1186/s40168-020-00897-8#Sec2	PRJNA615202
Harer5	Chordata	Actinopterygii	Cichliformes	Cichlidae	Amphilophus	Amphilophus citrinellus	Omnivore	Omnivore	Harer et al. 2020	V4	https://microbiomejournalbiomedcentralcom/articles/10.1186/s40168-020-00897-8#Sec2	PRJNA615202
Harer6	Chordata	Actinopterygii	Cichliformes	Cichlidae	Amphilophus	Amphilophus citrinellus	Omnivore	Omnivore	Harer et al. 2020	V4	https://microbiomejournalbiomedcentralcom/articles/10.1186/s40168-020-00897-8#Sec2	PRJNA615202
Harer7	Chordata	Actinopterygii	Cichliformes	Cichlidae	Amphilophus	Amphilophus citrinellus	Omnivore	Omnivore	Harer et al. 2020	V4	https://microbiomejournalbiomedcentralcom/articles/10.1186/s40168-020-00897-8#Sec2	PRJNA615202
Harer8	Chordata	Actinopterygii	Cichliformes	Cichlidae	Amphilophus	Amphilophus citrinellus	Omnivore	Omnivore	Harer et al. 2020	V4	https://microbiomejournalbiomedcentralcom/articles/10.1186/s40168-020-00897-8#Sec2	PRJNA615202
Harer9	Chordata	Actinopterygii	Cichliformes	Cichlidae	Amphilophus	Amphilophus citrinellus	Omnivore	Omnivore	Harer et al. 2020	V4	https://microbiomejournalbiomedcentralcom/articles/10.1186/s40168-020-00897-8#Sec2	PRJNA615202
Harer10	Chordata	Actinopterygii	Cichliformes	Cichlidae	Amphilophus	Amphilophus citrinellus	Omnivore	Omnivore	Harer et al. 2020	V4	https://microbiomejournalbiomedcentralcom/articles/10.1186/s40168-020-00897-8#Sec2	PRJNA615202
Harer11	Chordata	Actinopterygii	Cichliformes	Cichlidae	Amphilophus	Amphilophus citrinellus	Omnivore	Omnivore	Harer et al. 2020	V4	https://microbiomejournalbiomedcentralcom/articles/10.1186/s40168-020-00897-8#Sec2	PRJNA615202
Harer12	Chordata	Actinopterygii	Cichliformes	Cichlidae	Amphilophus	Amphilophus citrinellus	Omnivore	Omnivore	Harer et al. 2020	V4	https://microbiomejournalbiomedcentralcom/articles/10.1186/s40168-020-00897-8#Sec2	PRJNA615202
Harer13	Chordata	Actinopterygii	Cichliformes	Cichlidae	Amphilophus	Amphilophus citrinellus	Omnivore	Omnivore	Harer et al. 2020	V4	https://microbiomejournalbiomedcentralcom/articles/10.1186/s40168-020-00897-8#Sec2	PRJNA615202
Harer14	Chordata	Actinopterygii	Cichliformes	Cichlidae	Amphilophus	Amphilophus citrinellus	Omnivore	Omnivore	Harer et al. 2020	V4	https://microbiomejournalbiomedcentralcom/articles/10.1186/s40168-020-00897-8#Sec2	PRJNA615202
Harer15	Chordata	Actinopterygii	Cichliformes	Cichlidae	Amphilophus	Amphilophus citrinellus	Omnivore	Omnivore	Harer et al. 2020	V4	https://microbiomejournalbiomedcentralcom/articles/10.1186/s40168-020-00897-8#Sec2	PRJNA615202
Harer16	Chordata	Actinopterygii	Cichliformes	Cichlidae	Amphilophus	Amphilophus citrinellus	Omnivore	Omnivore	Harer et al. 2020	V4	https://microbiomejournalbiomedcentralcom/articles/10.1186/s40168-020-00897-8#Sec2	PRJNA615202
Harer17	Chordata	Actinopterygii	Cichliformes	Cichlidae	Amphilophus	Amphilophus citrinellus	Omnivore	Omnivore	Harer et al. 2020	V4	https://microbiomejournalbiomedcentralcom/articles/10.1186/s40168-020-00897-8#Sec2	PRJNA615202
Harer18	Chordata	Actinopterygii	Cichliformes	Cichlidae	Amphilophus	Amphilophus citrinellus	Omnivore	Omnivore	Harer et al. 2020	V4	https://microbiomejournalbiomedcentralcom/articles/10.1186/s40168-020-00897-8#Sec2	PRJNA615202
Harer19	Chordata	Actinopterygii	Cichliformes	Cichlidae	Amphilophus	Amphilophus citrinellus	Omnivore	Omnivore	Harer et al. 2020	V4	https://microbiomejournalbiomedcentralcom/articles/10.1186/s40168-020-00897-8#Sec2	PRJNA615202
Harer20	Chordata	Actinopterygii	Cichliformes	Cichlidae	Amphilophus	Amphilophus citrinellus	Omnivore	Omnivore	Harer et al. 2020	V4	https://microbiomejournalbiomedcentralcom/articles/10.1186/s40168-020-00897-8#Sec2	PRJNA615202
He1	Arthropoda	Insecta	Hemiptera	Aphididae	Myzus	Myzus persicae	Herbivore	Herbivore	He et al. 2021	V4	https://www.frontiersin.org/articles/10.3389/fmicb.2021.667257/full	PRJEB42912
He2	Arthropoda	Insecta	Hemiptera	Aphididae	Myzus	Myzus persicae	Herbivore	Herbivore	He et al. 2021	V4	https://www.frontiersin.org/articles/10.3389/fmicb.2021.667257/full	PRJEB42912
He3	Arthropoda	Insecta	Hemiptera	Aphididae	Myzus	Myzus persicae	Herbivore	Herbivore	He et al. 2021	V4	https://www.frontiersin.org/articles/10.3389/fmicb.2021.667257/full	PRJEB42912
He4	Arthropoda	Insecta	Hemiptera	Aphididae	Myzus	Myzus persicae	Herbivore	Herbivore	He et al. 2021	V4	https://www.frontiersin.org/articles/10.3389/fmicb.2021.667257/full	PRJEB42912
He5	Arthropoda	Insecta	Hemiptera	Aphididae	Myzus	Myzus persicae	Herbivore	Herbivore	He et al. 2021	V4	https://www.frontiersin.org/articles/10.3389/fmicb.2021.667257/full	PRJEB42912
He6	Arthropoda	Insecta	Hemiptera	Aphididae	Myzus	Myzus persicae	Herbivore	Herbivore	He et al. 2021	V4	https://www.frontiersin.org/articles/10.3389/fmicb.2021.667257/full	PRJEB42912
He7	Arthropoda	Insecta	Hemiptera	Aphididae	Myzus	Myzus persicae	Herbivore	Herbivore	He et al. 2021	V4	https://www.frontiersin.org/articles/10.3389/fmicb.2021.667257/full	PRJEB42912
He8	Arthropoda	Insecta	Hemiptera	Aphididae	Myzus	Myzus persicae	Herbivore	Herbivore	He et al. 2021	V4	https://www.frontiersin.org/articles/10.3389/fmicb.2021.667257/full	PRJEB42912
He9	Arthropoda	Insecta	Hemiptera	Aphididae	Myzus	Myzus persicae	Herbivore	Herbivore	He et al. 2021	V4	https://www.frontiersin.org/articles/10.3389/fmicb.2021.667257/full	PRJEB42912
He10	Arthropoda	Insecta	Hemiptera	Aphididae	Myzus	Myzus persicae	Herbivore	Herbivore	He et al. 2021	V4	https://www.frontiersin.org/articles/10.3389/fmicb.2021.667257/full	PRJEB42912
He11	Arthropoda	Insecta	Hemiptera	Aphididae	Myzus	Myzus persicae	Herbivore	Herbivore	He et al. 2021	V4	https://www.frontiersin.org/articles/10.3389/fmicb.2021.667257/full	PRJEB42912
He12	Arthropoda	Insecta	Hemiptera	Aphididae	Myzus	Myzus persicae	Herbivore	Herbivore	He et al. 2021	V4	https://www.frontiersin.org/articles/10.3389/fmicb.2021.667257/full	PRJEB42912
He13	Arthropoda	Insecta	Hemiptera	Aphididae	Myzus	Myzus persicae	Herbivore	Herbivore	He et al. 2021	V4	https://www.frontiersin.org/articles/10.3389/fmicb.2021.667257/full	PRJEB42912
He14	Arthropoda	Insecta	Hemiptera	Aphididae	Myzus	Myzus persicae	Herbivore	Herbivore	He et al. 2021	V4	https://www.frontiersin.org/articles/10.3389/fmicb.2021.667257/full	PRJEB42912
He15	Arthropoda	Insecta	Hemiptera	Aphididae	Myzus	Myzus persicae	Herbivore	Herbivore	He et al. 2021	V4	https://www.frontiersin.org/articles/10.3389/fmicb.2021.667257/full	PRJEB42912
He16	Arthropoda	Insecta	Hemiptera	Aphididae	Myzus	Myzus persicae	Herbivore	Herbivore	He et al. 2021	V4	https://www.frontiersin.org/articles/10.3389/fmicb.2021.667257/full	PRJEB42912
He17	Arthropoda	Insecta	Hemiptera	Aphididae	Myzus	Myzus persicae	Herbivore	Herbivore	He et al. 2021	V4	https://www.frontiersin.org/articles/10.3389/fmicb.2021.667257/full	PRJEB42912
He18	Arthropoda	Insecta	Hemiptera	Aphididae	Myzus	Myzus persicae	Herbivore	Herbivore	He et al. 2021	V4	https://www.frontiersin.org/articles/10.3389/fmicb.2021.667257/full	PRJEB42912
He19	Arthropoda	Insecta	Hemiptera	Aphididae	Myzus	Myzus persicae	Herbivore	Herbivore	He et al. 2021	V4	https://www.frontiersin.org/articles/10.3389/fmicb.2021.667257/full	PRJEB42912
He20	Arthropoda	Insecta	Hemiptera	Aphididae	Myzus	Myzus persicae	Herbivore	Herbivore	He et al. 2021	V4	https://www.frontiersin.org/articles/10.3389/fmicb.2021.667257/full	PRJEB42912
He21	Arthropoda	Insecta	Hemiptera	Aphididae	Myzus	Myzus persicae	Herbivore	Herbivore	He et al. 2021	V4	https://www.frontiersin.org/articles/10.3389/fmicb.2021.667257/full	PRJEB42912
He22	Arthropoda	Insecta	Hemiptera	Aphididae	Myzus	Myzus persicae	Herbivore	Herbivore	He et al. 2021	V4	https://www.frontiersin.org/articles/10.3389/fmicb.2021.667257/full	PRJEB42912
He23	Arthropoda	Insecta	Hemiptera	Aphididae	Myzus	Myzus persicae	Herbivore	Herbivore	He et al. 2021	V4	https://www.frontiersin.org/articles/10.3389/fmicb.2021.667257/full	PRJEB42912
He24	Arthropoda	Insecta	Hemiptera	Aphididae	Myzus	Myzus persicae	Herbivore	Herbivore	He et al. 2021	V4	https://www.frontiersin.org/articles/10.3389/fmicb.2021.667257/full	PRJEB42912
He25	Arthropoda	Insecta	Hemiptera	Aphididae	Myzus	Myzus persicae	Herbivore	Herbivore	He et al. 2021	V4	https://www.frontiersin.org/articles/10.3389/fmicb.2021.667257/full	PRJEB42912
He26	Arthropoda	Insecta	Hemiptera	Aphididae	Myzus	Myzus persicae	Herbivore	Herbivore	He et al. 2021	V4	https://www.frontiersin.org/articles/10.3389/fmicb.2021.667257/full	PRJEB42912
He27	Arthropoda	Insecta	Hemiptera	Aphididae	Myzus	Myzus persicae	Herbivore	Herbivore	He et al. 2021	V4	https://www.frontiersin.org/articles/10.3389/fmicb.2021.667257/full	PRJEB42912
He28	Arthropoda	Insecta	Hemiptera	Aphididae	Myzus	Myzus persicae	Herbivore	Herbivore	He et al. 2021	V4	https://www.frontiersin.org/articles/10.3389/fmicb.2021.667257/full	PRJEB42912
He29	Arthropoda	Insecta	Hemiptera	Aphididae	Myzus	Myzus persicae	Herbivore	Herbivore	He et al. 2021	V4	https://www.frontiersin.org/articles/10.3389/fmicb.2021.667257/full	PRJEB42912
He30	Arthropoda	Insecta	Hemiptera	Aphididae	Myzus	Myzus persicae	Herbivore	Herbivore	He et al. 2021	V4	https://www.frontiersin.org/articles/10.3389/fmicb.2021.667257/full	PRJEB42912
herder1	Chordata	Aves	Apodiformes	Trochilidae	Calypte	Calypte anna	Herbivore	Herbivore	Herder et al. 2021	V4	https://www.frontiersin.org/articles/10.3389/fevo.2020.597756/full	PRJNA659540
herder2	Chordata	Aves	Apodiformes	Trochilidae	Calypte	Calypte anna	Herbivore	Herbivore	Herder et al. 2021	V4	https://www.frontiersin.org/articles/10.3389/fevo.2020.597756/full	PRJNA659540
herder3	Chordata	Aves	Apodiformes	Trochilidae	Calypte	Calypte anna	Herbivore	Herbivore	Herder et al. 2021	V4	https://www.frontiersin.org/articles/10.3389/fevo.2020.597756/full	PRJNA659540
herder4	Chordata	Aves	Apodiformes	Trochilidae	Calypte	Calypte anna	Herbivore	Herbivore	Herder et al. 2021	V4	https://www.frontiersin.org/articles/10.3389/fevo.2020.597756/full	PRJNA659540
herder5	Chordata	Aves	Apodiformes	Trochilidae	Calypte	Calypte anna	Herbivore	Herbivore	Herder et al. 2021	V4	https://www.frontiersin.org/articles/10.3389/fevo.2020.597756/full	PRJNA659540
herder6	Chordata	Aves	Apodiformes	Trochilidae	Calypte	Calypte anna	Herbivore	Herbivore	Herder et al. 2021	V4	https://www.frontiersin.org/articles/10.3389/fevo.2020.597756/full	PRJNA659540
herder7	Chordata	Aves	Apodiformes	Trochilidae	Calypte	Calypte anna	Herbivore	Herbivore	Herder et al. 2021	V4	https://www.frontiersin.org/articles/10.3389/fevo.2020.597756/full	PRJNA659540
herder8	Chordata	Aves	Apodiformes	Trochilidae	Calypte	Calypte anna	Herbivore	Herbivore	Herder et al. 2021	V4	https://www.frontiersin.org/articles/10.3389/fevo.2020.597756/full	PRJNA659540
herder9	Chordata	Aves	Apodiformes	Trochilidae	Calypte	Calypte anna	Herbivore	Herbivore	Herder et al. 2021	V4	https://www.frontiersin.org/articles/10.3389/fevo.2020.597756/full	PRJNA659540
herder10	Chordata	Aves	Apodiformes	Trochilidae	Calypte	Calypte anna	Herbivore	Herbivore	Herder et al. 2021	V4	https://www.frontiersin.org/articles/10.3389/fevo.2020.597756/full	PRJNA659540
herder11	Chordata	Aves	Apodiformes	Trochilidae	Calypte	Calypte anna	Herbivore	Herbivore	Herder et al. 2021	V4	https://www.frontiersin.org/articles/10.3389/fevo.2020.597756/full	PRJNA659540
herder12	Chordata	Aves	Apodiformes	Trochilidae	Calypte	Calypte anna	Herbivore	Herbivore	Herder et al. 2021	V4	https://www.frontiersin.org/articles/10.3389/fevo.2020.597756/full	PRJNA659540
herder13	Chordata	Aves	Apodiformes	Trochilidae	Calypte	Calypte anna	Herbivore	Herbivore	Herder et al. 2021	V4	https://www.frontiersin.org/articles/10.3389/fevo.2020.597756/full	PRJNA659540
herder14	Chordata	Aves	Apodiformes	Trochilidae	Calypte	Calypte anna	Herbivore	Herbivore	Herder et al. 2021	V4	https://www.frontiersin.org/articles/10.3389/fevo.2020.597756/full	PRJNA659540
herder15	Chordata	Aves	Apodiformes	Trochilidae	Calypte	Calypte anna	Herbivore	Herbivore	Herder et al. 2021	V4	https://www.frontiersin.org/articles/10.3389/fevo.2020.597756/full	PRJNA659540
herder16	Chordata	Aves	Apodiformes	Trochilidae	Calypte	Calypte anna	Herbivore	Herbivore	Herder et al. 2021	V4	https://www.frontiersin.org/articles/10.3389/fevo.2020.597756/full	PRJNA659540
herder17	Chordata	Aves	Apodiformes	Trochilidae	Calypte	Calypte anna	Herbivore	Herbivore	Herder et al. 2021	V4	https://www.frontiersin.org/articles/10.3389/fevo.2020.597756/full	PRJNA659540
herder18	Chordata	Aves	Apodiformes	Trochilidae	Calypte	Calypte anna	Herbivore	Herbivore	Herder et al. 2021	V4	https://www.frontiersin.org/articles/10.3389/fevo.2020.597756/full	PRJNA659540
herder19	Chordata	Aves	Apodiformes	Trochilidae	Calypte	Calypte anna	Herbivore	Herbivore	Herder et al. 2021	V4	https://www.frontiersin.org/articles/10.3389/fevo.2020.597756/full	PRJNA659540
herder20	Chordata	Aves	Apodiformes	Trochilidae	Calypte	Calypte anna	Herbivore	Herbivore	Herder et al. 2021	V4	https://www.frontiersin.org/articles/10.3389/fevo.2020.597756/full	PRJNA659540
herder21	Chordata	Aves	Apodiformes	Trochilidae	Calypte	Calypte anna	Herbivore	Herbivore	Herder et al. 2021	V4	https://www.frontiersin.org/articles/10.3389/fevo.2020.597756/full	PRJNA659540
herder22	Chordata	Aves	Apodiformes	Trochilidae	Calypte	Calypte anna	Herbivore	Herbivore	Herder et al. 2021	V4	https://www.frontiersin.org/articles/10.3389/fevo.2020.597756/full	PRJNA659540
herder23	Chordata	Aves	Apodiformes	Trochilidae	Calypte	Calypte anna	Herbivore	Herbivore	Herder et al. 2021	V4	https://www.frontiersin.org/articles/10.3389/fevo.2020.597756/full	PRJNA659540
herder24	Chordata	Aves	Apodiformes	Trochilidae	Calypte	Calypte anna	Herbivore	Herbivore	Herder et al. 2021	V4	https://www.frontiersin.org/articles/10.3389/fevo.2020.597756/full	PRJNA659540
herder25	Chordata	Aves	Apodiformes	Trochilidae	Calypte	Calypte anna	Herbivore	Herbivore	Herder et al. 2021	V4	https://www.frontiersin.org/articles/10.3389/fevo.2020.597756/full	PRJNA659540
herder26	Chordata	Aves	Apodiformes	Trochilidae	Calypte	Calypte anna	Herbivore	Herbivore	Herder et al. 2021	V4	https://www.frontiersin.org/articles/10.3389/fevo.2020.597756/full	PRJNA659540
herder27	Chordata	Aves	Apodiformes	Trochilidae	Calypte	Calypte anna	Herbivore	Herbivore	Herder et al. 2021	V4	https://www.frontiersin.org/articles/10.3389/fevo.2020.597756/full	PRJNA659540
herder28	Chordata	Aves	Apodiformes	Trochilidae	Calypte	Calypte anna	Herbivore	Herbivore	Herder et al. 2021	V4	https://www.frontiersin.org/articles/10.3389/fevo.2020.597756/full	PRJNA659540
herder29	Chordata	Aves	Apodiformes	Trochilidae	Calypte	Calypte anna	Herbivore	Herbivore	Herder et al. 2021	V4	https://www.frontiersin.org/articles/10.3389/fevo.2020.597756/full	PRJNA659540
herder30	Chordata	Aves	Apodiformes	Trochilidae	Calypte	Calypte anna	Herbivore	Herbivore	Herder et al. 2021	V4	https://www.frontiersin.org/articles/10.3389/fevo.2020.597756/full	PRJNA659540
Hoang1	Chordata	Mammalia	Primates	Hominidae	Homo	Homo sapiens	Omnivore	Omnivore	Hoang et al. 2021	V3-V4	https://www.sciencedirect.com/science/article/pii/S2352340920315699	PRJNA668251
Hoang2	Chordata	Mammalia	Primates	Hominidae	Homo	Homo sapiens	Omnivore	Omnivore	Hoang et al. 2021	V3-V4	https://www.sciencedirect.com/science/article/pii/S2352340920315699	PRJNA668251
Hoang3	Chordata	Mammalia	Primates	Hominidae	Homo	Homo sapiens	Omnivore	Omnivore	Hoang et al. 2021	V3-V4	https://www.sciencedirect.com/science/article/pii/S2352340920315699	PRJNA668251
Hoang4	Chordata	Mammalia	Primates	Hominidae	Homo	Homo sapiens	Omnivore	Omnivore	Hoang et al. 2021	V3-V4	https://www.sciencedirect.com/science/article/pii/S2352340920315699	PRJNA668251
Hoang5	Chordata	Mammalia	Primates	Hominidae	Homo	Homo sapiens	Omnivore	Omnivore	Hoang et al. 2021	V3-V4	https://www.sciencedirect.com/science/article/pii/S2352340920315699	PRJNA668251
Hoang6	Chordata	Mammalia	Primates	Hominidae	Homo	Homo sapiens	Omnivore	Omnivore	Hoang et al. 2021	V3-V4	https://www.sciencedirect.com/science/article/pii/S2352340920315699	PRJNA668251
Hoang7	Chordata	Mammalia	Primates	Hominidae	Homo	Homo sapiens	Omnivore	Omnivore	Hoang et al. 2021	V3-V4	https://www.sciencedirect.com/science/article/pii/S2352340920315699	PRJNA668251
Holt1	Arthropoda	Malacostraca	Decapoda	Nephropidae	Homarus	Homarus gammarus	Omnivore	Omnivore	Holt et al. 2020	V4	https://www.nature.com/articles/s41396-019-0546-1#Sec2	PRJNA577421
Holt2	Arthropoda	Malacostraca	Decapoda	Nephropidae	Homarus	Homarus gammarus	Omnivore	Omnivore	Holt et al. 2020	V4	https://www.nature.com/articles/s41396-019-0546-1#Sec2	PRJNA577421
Holt3	Arthropoda	Malacostraca	Decapoda	Nephropidae	Homarus	Homarus gammarus	Omnivore	Omnivore	Holt et al. 2020	V4	https://www.nature.com/articles/s41396-019-0546-1#Sec2	PRJNA577421
Holt4	Arthropoda	Malacostraca	Decapoda	Nephropidae	Homarus	Homarus gammarus	Omnivore	Omnivore	Holt et al. 2020	V4	https://www.nature.com/articles/s41396-019-0546-1#Sec2	PRJNA577421
Holt5	Arthropoda	Malacostraca	Decapoda	Nephropidae	Homarus	Homarus gammarus	Omnivore	Omnivore	Holt et al. 2020	V4	https://www.nature.com/articles/s41396-019-0546-1#Sec2	PRJNA577421
Holt6	Arthropoda	Malacostraca	Decapoda	Nephropidae	Homarus	Homarus gammarus	Omnivore	Omnivore	Holt et al. 2020	V4	https://www.nature.com/articles/s41396-019-0546-1#Sec2	PRJNA577421
Holt7	Arthropoda	Malacostraca	Decapoda	Nephropidae	Homarus	Homarus gammarus	Omnivore	Omnivore	Holt et al. 2020	V4	https://www.nature.com/articles/s41396-019-0546-1#Sec2	PRJNA577421
Holt8	Arthropoda	Malacostraca	Decapoda	Nephropidae	Homarus	Homarus gammarus	Omnivore	Omnivore	Holt et al. 2020	V4	https://www.nature.com/articles/s41396-019-0546-1#Sec2	PRJNA577421
Holt9	Arthropoda	Malacostraca	Decapoda	Nephropidae	Homarus	Homarus gammarus	Omnivore	Omnivore	Holt et al. 2020	V4	https://www.nature.com/articles/s41396-019-0546-1#Sec2	PRJNA577421
Holt10	Arthropoda	Malacostraca	Decapoda	Nephropidae	Homarus	Homarus gammarus	Omnivore	Omnivore	Holt et al. 2020	V4	https://www.nature.com/articles/s41396-019-0546-1#Sec2	PRJNA577421
Holt11	Arthropoda	Malacostraca	Decapoda	Nephropidae	Homarus	Homarus gammarus	Omnivore	Omnivore	Holt et al. 2020	V4	https://www.nature.com/articles/s41396-019-0546-1#Sec2	PRJNA577421
Holt12	Arthropoda	Malacostraca	Decapoda	Nephropidae	Homarus	Homarus gammarus	Omnivore	Omnivore	Holt et al. 2020	V4	https://www.nature.com/articles/s41396-019-0546-1#Sec2	PRJNA577421
Holt13	Arthropoda	Malacostraca	Decapoda	Nephropidae	Homarus	Homarus gammarus	Omnivore	Omnivore	Holt et al. 2020	V4	https://www.nature.com/articles/s41396-019-0546-1#Sec2	PRJNA577421
Holt14	Arthropoda	Malacostraca	Decapoda	Nephropidae	Homarus	Homarus gammarus	Omnivore	Omnivore	Holt et al. 2020	V4	https://www.nature.com/articles/s41396-019-0546-1#Sec2	PRJNA577421
Holt15	Arthropoda	Malacostraca	Decapoda	Nephropidae	Homarus	Homarus gammarus	Omnivore	Omnivore	Holt et al. 2020	V4	https://www.nature.com/articles/s41396-019-0546-1#Sec2	PRJNA577421
Holt16	Arthropoda	Malacostraca	Decapoda	Nephropidae	Homarus	Homarus gammarus	Omnivore	Omnivore	Holt et al. 2020	V4	https://www.nature.com/articles/s41396-019-0546-1#Sec2	PRJNA577421
Holt17	Arthropoda	Malacostraca	Decapoda	Nephropidae	Homarus	Homarus gammarus	Omnivore	Omnivore	Holt et al. 2020	V4	https://www.nature.com/articles/s41396-019-0546-1#Sec2	PRJNA577421
Holt18	Arthropoda	Malacostraca	Decapoda	Nephropidae	Homarus	Homarus gammarus	Omnivore	Omnivore	Holt et al. 2020	V4	https://www.nature.com/articles/s41396-019-0546-1#Sec2	PRJNA577421
Holt19	Arthropoda	Malacostraca	Decapoda	Nephropidae	Homarus	Homarus gammarus	Omnivore	Omnivore	Holt et al. 2020	V4	https://www.nature.com/articles/s41396-019-0546-1#Sec2	PRJNA577421
Holt20	Arthropoda	Malacostraca	Decapoda	Nephropidae	Homarus	Homarus gammarus	Omnivore	Omnivore	Holt et al. 2020	V4	https://www.nature.com/articles/s41396-019-0546-1#Sec2	PRJNA577421
Holt21	Arthropoda	Malacostraca	Decapoda	Nephropidae	Homarus	Homarus gammarus	Omnivore	Omnivore	Holt et al. 2020	V4	https://www.nature.com/articles/s41396-019-0546-1#Sec2	PRJNA577421
Holt22	Arthropoda	Malacostraca	Decapoda	Nephropidae	Homarus	Homarus gammarus	Omnivore	Omnivore	Holt et al. 2020	V4	https://www.nature.com/articles/s41396-019-0546-1#Sec2	PRJNA577421
Holt23	Arthropoda	Malacostraca	Decapoda	Nephropidae	Homarus	Homarus gammarus	Omnivore	Omnivore	Holt et al. 2020	V4	https://www.nature.com/articles/s41396-019-0546-1#Sec2	PRJNA577421
Holt24	Arthropoda	Malacostraca	Decapoda	Nephropidae	Homarus	Homarus gammarus	Omnivore	Omnivore	Holt et al. 2020	V4	https://www.nature.com/articles/s41396-019-0546-1#Sec2	PRJNA577421
Holt25	Arthropoda	Malacostraca	Decapoda	Nephropidae	Homarus	Homarus gammarus	Omnivore	Omnivore	Holt et al. 2020	V4	https://www.nature.com/articles/s41396-019-0546-1#Sec2	PRJNA577421
Holt26	Arthropoda	Malacostraca	Decapoda	Nephropidae	Homarus	Homarus gammarus	Omnivore	Omnivore	Holt et al. 2020	V4	https://www.nature.com/articles/s41396-019-0546-1#Sec2	PRJNA577421
Holt27	Arthropoda	Malacostraca	Decapoda	Nephropidae	Homarus	Homarus gammarus	Omnivore	Omnivore	Holt et al. 2020	V4	https://www.nature.com/articles/s41396-019-0546-1#Sec2	PRJNA577421
Holt28	Arthropoda	Malacostraca	Decapoda	Nephropidae	Homarus	Homarus gammarus	Omnivore	Omnivore	Holt et al. 2020	V4	https://www.nature.com/articles/s41396-019-0546-1#Sec2	PRJNA577421
Holt29	Arthropoda	Malacostraca	Decapoda	Nephropidae	Homarus	Homarus gammarus	Omnivore	Omnivore	Holt et al. 2020	V4	https://www.nature.com/articles/s41396-019-0546-1#Sec2	PRJNA577421
Holt30	Arthropoda	Malacostraca	Decapoda	Nephropidae	Homarus	Homarus gammarus	Omnivore	Omnivore	Holt et al. 2020	V4	https://www.nature.com/articles/s41396-019-0546-1#Sec2	PRJNA577421
Hu-b1	Arthropoda	Insecta	Hemiptera	Reduviidae	Triatoma	Triatoma rubrofasciata	Carnivore	Carnivore	Hu et al. 2020	V3-V4	https://www.frontiersin.org/articles/10.3389/fcimb.2020.587708/full#h6	PRJNA645287
Hu-b2	Arthropoda	Insecta	Hemiptera	Reduviidae	Triatoma	Triatoma rubrofasciata	Carnivore	Carnivore	Hu et al. 2020	V3-V4	https://www.frontiersin.org/articles/10.3389/fcimb.2020.587708/full#h6	PRJNA645287
Hu-b3	Arthropoda	Insecta	Hemiptera	Reduviidae	Triatoma	Triatoma rubrofasciata	Carnivore	Carnivore	Hu et al. 2020	V3-V4	https://www.frontiersin.org/articles/10.3389/fcimb.2020.587708/full#h6	PRJNA645287
Hu-b4	Arthropoda	Insecta	Hemiptera	Reduviidae	Triatoma	Triatoma rubrofasciata	Carnivore	Carnivore	Hu et al. 2020	V3-V4	https://www.frontiersin.org/articles/10.3389/fcimb.2020.587708/full#h6	PRJNA645287
Hu-b5	Arthropoda	Insecta	Hemiptera	Reduviidae	Triatoma	Triatoma rubrofasciata	Carnivore	Carnivore	Hu et al. 2020	V3-V4	https://www.frontiersin.org/articles/10.3389/fcimb.2020.587708/full#h6	PRJNA645287
Hu-b6	Arthropoda	Insecta	Hemiptera	Reduviidae	Triatoma	Triatoma rubrofasciata	Carnivore	Carnivore	Hu et al. 2020	V3-V4	https://www.frontiersin.org/articles/10.3389/fcimb.2020.587708/full#h6	PRJNA645287
Hu-b7	Arthropoda	Insecta	Hemiptera	Reduviidae	Triatoma	Triatoma rubrofasciata	Carnivore	Carnivore	Hu et al. 2020	V3-V4	https://www.frontiersin.org/articles/10.3389/fcimb.2020.587708/full#h6	PRJNA645287
Hu-b8	Arthropoda	Insecta	Hemiptera	Reduviidae	Triatoma	Triatoma rubrofasciata	Carnivore	Carnivore	Hu et al. 2020	V3-V4	https://www.frontiersin.org/articles/10.3389/fcimb.2020.587708/full#h6	PRJNA645287
Hu-b9	Arthropoda	Insecta	Hemiptera	Reduviidae	Triatoma	Triatoma rubrofasciata	Carnivore	Carnivore	Hu et al. 2020	V3-V4	https://www.frontiersin.org/articles/10.3389/fcimb.2020.587708/full#h6	PRJNA645287
Hu-b10	Arthropoda	Insecta	Hemiptera	Reduviidae	Triatoma	Triatoma rubrofasciata	Carnivore	Carnivore	Hu et al. 2020	V3-V4	https://www.frontiersin.org/articles/10.3389/fcimb.2020.587708/full#h6	PRJNA645287
Hu-b11	Arthropoda	Insecta	Hemiptera	Reduviidae	Triatoma	Triatoma rubrofasciata	Carnivore	Carnivore	Hu et al. 2020	V3-V4	https://www.frontiersin.org/articles/10.3389/fcimb.2020.587708/full#h6	PRJNA645287
Hu-b12	Arthropoda	Insecta	Hemiptera	Reduviidae	Triatoma	Triatoma rubrofasciata	Carnivore	Carnivore	Hu et al. 2020	V3-V4	https://www.frontiersin.org/articles/10.3389/fcimb.2020.587708/full#h6	PRJNA645287
Hu-b13	Arthropoda	Insecta	Hemiptera	Reduviidae	Triatoma	Triatoma rubrofasciata	Carnivore	Carnivore	Hu et al. 2020	V3-V4	https://www.frontiersin.org/articles/10.3389/fcimb.2020.587708/full#h6	PRJNA645287
Hu-b14	Arthropoda	Insecta	Hemiptera	Reduviidae	Triatoma	Triatoma rubrofasciata	Carnivore	Carnivore	Hu et al. 2020	V3-V4	https://www.frontiersin.org/articles/10.3389/fcimb.2020.587708/full#h6	PRJNA645287
Hu-b15	Arthropoda	Insecta	Hemiptera	Reduviidae	Triatoma	Triatoma rubrofasciata	Carnivore	Carnivore	Hu et al. 2020	V3-V4	https://www.frontiersin.org/articles/10.3389/fcimb.2020.587708/full#h6	PRJNA645287
Hu-b16	Arthropoda	Insecta	Hemiptera	Reduviidae	Triatoma	Triatoma rubrofasciata	Carnivore	Carnivore	Hu et al. 2020	V3-V4	https://www.frontiersin.org/articles/10.3389/fcimb.2020.587708/full#h6	PRJNA645287
Hu-b17	Arthropoda	Insecta	Hemiptera	Reduviidae	Triatoma	Triatoma rubrofasciata	Carnivore	Carnivore	Hu et al. 2020	V3-V4	https://www.frontiersin.org/articles/10.3389/fcimb.2020.587708/full#h6	PRJNA645287
Hu-b18	Arthropoda	Insecta	Hemiptera	Reduviidae	Triatoma	Triatoma rubrofasciata	Carnivore	Carnivore	Hu et al. 2020	V3-V4	https://www.frontiersin.org/articles/10.3389/fcimb.2020.587708/full#h6	PRJNA645287
Hu-b19	Arthropoda	Insecta	Hemiptera	Reduviidae	Triatoma	Triatoma rubrofasciata	Carnivore	Carnivore	Hu et al. 2020	V3-V4	https://www.frontiersin.org/articles/10.3389/fcimb.2020.587708/full#h6	PRJNA645287
Hu-b20	Arthropoda	Insecta	Hemiptera	Reduviidae	Triatoma	Triatoma rubrofasciata	Carnivore	Carnivore	Hu et al. 2020	V3-V4	https://www.frontiersin.org/articles/10.3389/fcimb.2020.587708/full#h6	PRJNA645287
Hu-b21	Arthropoda	Insecta	Hemiptera	Reduviidae	Triatoma	Triatoma rubrofasciata	Carnivore	Carnivore	Hu et al. 2020	V3-V4	https://www.frontiersin.org/articles/10.3389/fcimb.2020.587708/full#h6	PRJNA645287
Hu-b22	Arthropoda	Insecta	Hemiptera	Reduviidae	Triatoma	Triatoma rubrofasciata	Carnivore	Carnivore	Hu et al. 2020	V3-V4	https://www.frontiersin.org/articles/10.3389/fcimb.2020.587708/full#h6	PRJNA645287
Hu-b23	Arthropoda	Insecta	Hemiptera	Reduviidae	Triatoma	Triatoma rubrofasciata	Carnivore	Carnivore	Hu et al. 2020	V3-V4	https://www.frontiersin.org/articles/10.3389/fcimb.2020.587708/full#h6	PRJNA645287
Hu-b24	Arthropoda	Insecta	Hemiptera	Reduviidae	Triatoma	Triatoma rubrofasciata	Carnivore	Carnivore	Hu et al. 2020	V3-V4	https://www.frontiersin.org/articles/10.3389/fcimb.2020.587708/full#h6	PRJNA645287
Hu-b25	Arthropoda	Insecta	Hemiptera	Reduviidae	Triatoma	Triatoma rubrofasciata	Carnivore	Carnivore	Hu et al. 2020	V3-V4	https://www.frontiersin.org/articles/10.3389/fcimb.2020.587708/full#h6	PRJNA645287
Hu-b26	Arthropoda	Insecta	Hemiptera	Reduviidae	Triatoma	Triatoma rubrofasciata	Carnivore	Carnivore	Hu et al. 2020	V3-V4	https://www.frontiersin.org/articles/10.3389/fcimb.2020.587708/full#h6	PRJNA645287
Hu-b27	Arthropoda	Insecta	Hemiptera	Reduviidae	Triatoma	Triatoma rubrofasciata	Carnivore	Carnivore	Hu et al. 2020	V3-V4	https://www.frontiersin.org/articles/10.3389/fcimb.2020.587708/full#h6	PRJNA645287
Hu-b28	Arthropoda	Insecta	Hemiptera	Reduviidae	Triatoma	Triatoma rubrofasciata	Carnivore	Carnivore	Hu et al. 2020	V3-V4	https://www.frontiersin.org/articles/10.3389/fcimb.2020.587708/full#h6	PRJNA645287
Hu-b29	Arthropoda	Insecta	Hemiptera	Reduviidae	Triatoma	Triatoma rubrofasciata	Carnivore	Carnivore	Hu et al. 2020	V3-V4	https://www.frontiersin.org/articles/10.3389/fcimb.2020.587708/full#h6	PRJNA645287
Hu-b30	Arthropoda	Insecta	Hemiptera	Reduviidae	Triatoma	Triatoma rubrofasciata	Carnivore	Carnivore	Hu et al. 2020	V3-V4	https://www.frontiersin.org/articles/10.3389/fcimb.2020.587708/full#h6	PRJNA645287
Huyben1	Chordata	Actinopterygii	Salmoniformes	Salmonidae	Oncorhynchus	Oncorhynchus mykiss	Carnivore	Carnivore	Huyben et al. 2018	V4	https://academic.oup.com/jambio/article/124/6/1377/6714767	PRJNA408116
Huyben2	Chordata	Actinopterygii	Salmoniformes	Salmonidae	Oncorhynchus	Oncorhynchus mykiss	Carnivore	Carnivore	Huyben et al. 2018	V4	https://academic.oup.com/jambio/article/124/6/1377/6714767	PRJNA408116
Huyben3	Chordata	Actinopterygii	Salmoniformes	Salmonidae	Oncorhynchus	Oncorhynchus mykiss	Carnivore	Carnivore	Huyben et al. 2018	V4	https://academic.oup.com/jambio/article/124/6/1377/6714767	PRJNA408116
Huyben4	Chordata	Actinopterygii	Salmoniformes	Salmonidae	Oncorhynchus	Oncorhynchus mykiss	Carnivore	Carnivore	Huyben et al. 2018	V4	https://academic.oup.com/jambio/article/124/6/1377/6714767	PRJNA408116
Huyben5	Chordata	Actinopterygii	Salmoniformes	Salmonidae	Oncorhynchus	Oncorhynchus mykiss	Carnivore	Carnivore	Huyben et al. 2018	V4	https://academic.oup.com/jambio/article/124/6/1377/6714767	PRJNA408116
Huyben6	Chordata	Actinopterygii	Salmoniformes	Salmonidae	Oncorhynchus	Oncorhynchus mykiss	Carnivore	Carnivore	Huyben et al. 2018	V4	https://academic.oup.com/jambio/article/124/6/1377/6714767	PRJNA408116
Huyben7	Chordata	Actinopterygii	Salmoniformes	Salmonidae	Oncorhynchus	Oncorhynchus mykiss	Carnivore	Carnivore	Huyben et al. 2018	V4	https://academic.oup.com/jambio/article/124/6/1377/6714767	PRJNA408116
Huyben8	Chordata	Actinopterygii	Salmoniformes	Salmonidae	Oncorhynchus	Oncorhynchus mykiss	Carnivore	Carnivore	Huyben et al. 2018	V4	https://academic.oup.com/jambio/article/124/6/1377/6714767	PRJNA408116
Huyben9	Chordata	Actinopterygii	Salmoniformes	Salmonidae	Oncorhynchus	Oncorhynchus mykiss	Carnivore	Carnivore	Huyben et al. 2018	V4	https://academic.oup.com/jambio/article/124/6/1377/6714767	PRJNA408116
Huyben10	Chordata	Actinopterygii	Salmoniformes	Salmonidae	Oncorhynchus	Oncorhynchus mykiss	Carnivore	Carnivore	Huyben et al. 2018	V4	https://academic.oup.com/jambio/article/124/6/1377/6714767	PRJNA408116
Huyben11	Chordata	Actinopterygii	Salmoniformes	Salmonidae	Oncorhynchus	Oncorhynchus mykiss	Carnivore	Carnivore	Huyben et al. 2018	V4	https://academic.oup.com/jambio/article/124/6/1377/6714767	PRJNA408116
Huyben12	Chordata	Actinopterygii	Salmoniformes	Salmonidae	Oncorhynchus	Oncorhynchus mykiss	Carnivore	Carnivore	Huyben et al. 2018	V4	https://academic.oup.com/jambio/article/124/6/1377/6714767	PRJNA408116
Huyben13	Chordata	Actinopterygii	Salmoniformes	Salmonidae	Oncorhynchus	Oncorhynchus mykiss	Carnivore	Carnivore	Huyben et al. 2018	V4	https://academic.oup.com/jambio/article/124/6/1377/6714767	PRJNA408116
Huyben14	Chordata	Actinopterygii	Salmoniformes	Salmonidae	Oncorhynchus	Oncorhynchus mykiss	Carnivore	Carnivore	Huyben et al. 2018	V4	https://academic.oup.com/jambio/article/124/6/1377/6714767	PRJNA408116
Huyben15	Chordata	Actinopterygii	Salmoniformes	Salmonidae	Oncorhynchus	Oncorhynchus mykiss	Carnivore	Carnivore	Huyben et al. 2018	V4	https://academic.oup.com/jambio/article/124/6/1377/6714767	PRJNA408116
Huyben16	Chordata	Actinopterygii	Salmoniformes	Salmonidae	Oncorhynchus	Oncorhynchus mykiss	Carnivore	Carnivore	Huyben et al. 2018	V4	https://academic.oup.com/jambio/article/124/6/1377/6714767	PRJNA408116
Huyben17	Chordata	Actinopterygii	Salmoniformes	Salmonidae	Oncorhynchus	Oncorhynchus mykiss	Carnivore	Carnivore	Huyben et al. 2018	V4	https://academic.oup.com/jambio/article/124/6/1377/6714767	PRJNA408116
Huyben18	Chordata	Actinopterygii	Salmoniformes	Salmonidae	Oncorhynchus	Oncorhynchus mykiss	Carnivore	Carnivore	Huyben et al. 2018	V4	https://academic.oup.com/jambio/article/124/6/1377/6714767	PRJNA408116
Huyben19	Chordata	Actinopterygii	Salmoniformes	Salmonidae	Oncorhynchus	Oncorhynchus mykiss	Carnivore	Carnivore	Huyben et al. 2018	V4	https://academic.oup.com/jambio/article/124/6/1377/6714767	PRJNA408116
Huyben20	Chordata	Actinopterygii	Salmoniformes	Salmonidae	Oncorhynchus	Oncorhynchus mykiss	Carnivore	Carnivore	Huyben et al. 2018	V4	https://academic.oup.com/jambio/article/124/6/1377/6714767	PRJNA408116
Huyben21	Chordata	Actinopterygii	Salmoniformes	Salmonidae	Oncorhynchus	Oncorhynchus mykiss	Carnivore	Carnivore	Huyben et al. 2018	V4	https://academic.oup.com/jambio/article/124/6/1377/6714767	PRJNA408116
Huyben22	Chordata	Actinopterygii	Salmoniformes	Salmonidae	Oncorhynchus	Oncorhynchus mykiss	Carnivore	Carnivore	Huyben et al. 2018	V4	https://academic.oup.com/jambio/article/124/6/1377/6714767	PRJNA408116
Huyben23	Chordata	Actinopterygii	Salmoniformes	Salmonidae	Oncorhynchus	Oncorhynchus mykiss	Carnivore	Carnivore	Huyben et al. 2018	V4	https://academic.oup.com/jambio/article/124/6/1377/6714767	PRJNA408116
Huyben24	Chordata	Actinopterygii	Salmoniformes	Salmonidae	Oncorhynchus	Oncorhynchus mykiss	Carnivore	Carnivore	Huyben et al. 2018	V4	https://academic.oup.com/jambio/article/124/6/1377/6714767	PRJNA408116
Huyben25	Chordata	Actinopterygii	Salmoniformes	Salmonidae	Oncorhynchus	Oncorhynchus mykiss	Carnivore	Carnivore	Huyben et al. 2018	V4	https://academic.oup.com/jambio/article/124/6/1377/6714767	PRJNA408116
Huyben26	Chordata	Actinopterygii	Salmoniformes	Salmonidae	Oncorhynchus	Oncorhynchus mykiss	Carnivore	Carnivore	Huyben et al. 2018	V4	https://academic.oup.com/jambio/article/124/6/1377/6714767	PRJNA408116
Huyben27	Chordata	Actinopterygii	Salmoniformes	Salmonidae	Oncorhynchus	Oncorhynchus mykiss	Carnivore	Carnivore	Huyben et al. 2018	V4	https://academic.oup.com/jambio/article/124/6/1377/6714767	PRJNA408116
Huyben28	Chordata	Actinopterygii	Salmoniformes	Salmonidae	Oncorhynchus	Oncorhynchus mykiss	Carnivore	Carnivore	Huyben et al. 2018	V4	https://academic.oup.com/jambio/article/124/6/1377/6714767	PRJNA408116
Huyben29	Chordata	Actinopterygii	Salmoniformes	Salmonidae	Oncorhynchus	Oncorhynchus mykiss	Carnivore	Carnivore	Huyben et al. 2018	V4	https://academic.oup.com/jambio/article/124/6/1377/6714767	PRJNA408116
Huyben30	Chordata	Actinopterygii	Salmoniformes	Salmonidae	Oncorhynchus	Oncorhynchus mykiss	Carnivore	Carnivore	Huyben et al. 2018	V4	https://academic.oup.com/jambio/article/124/6/1377/6714767	PRJNA408116
ibanez1	Chordata	Reptilia	Squamata	Iguanidae	Amblyrhynchus	Amblyrhynchus cristatus	Herbivore	Herbivore	Ibanez et al. 2021	V4	https://link.springer.com/article/10.1007/s00114-020-01714-w	PRJNA658812
ibanez2	Chordata	Reptilia	Squamata	Iguanidae	Amblyrhynchus	Amblyrhynchus cristatus	Herbivore	Herbivore	Ibanez et al. 2021	V4	https://link.springer.com/article/10.1007/s00114-020-01714-w	PRJNA658812
ibanez3	Chordata	Reptilia	Squamata	Iguanidae	Amblyrhynchus	Amblyrhynchus cristatus	Herbivore	Herbivore	Ibanez et al. 2021	V4	https://link.springer.com/article/10.1007/s00114-020-01714-w	PRJNA658812
ibanez4	Chordata	Reptilia	Squamata	Iguanidae	Amblyrhynchus	Amblyrhynchus cristatus	Herbivore	Herbivore	Ibanez et al. 2021	V4	https://link.springer.com/article/10.1007/s00114-020-01714-w	PRJNA658812
ibanez5	Chordata	Reptilia	Squamata	Iguanidae	Amblyrhynchus	Amblyrhynchus cristatus	Herbivore	Herbivore	Ibanez et al. 2021	V4	https://link.springer.com/article/10.1007/s00114-020-01714-w	PRJNA658812
ibanez6	Chordata	Reptilia	Squamata	Iguanidae	Amblyrhynchus	Amblyrhynchus cristatus	Herbivore	Herbivore	Ibanez et al. 2021	V4	https://link.springer.com/article/10.1007/s00114-020-01714-w	PRJNA658812
ibanez7	Chordata	Reptilia	Squamata	Iguanidae	Amblyrhynchus	Amblyrhynchus cristatus	Herbivore	Herbivore	Ibanez et al. 2021	V4	https://link.springer.com/article/10.1007/s00114-020-01714-w	PRJNA658812
ibanez8	Chordata	Reptilia	Squamata	Iguanidae	Amblyrhynchus	Amblyrhynchus cristatus	Herbivore	Herbivore	Ibanez et al. 2021	V4	https://link.springer.com/article/10.1007/s00114-020-01714-w	PRJNA658812
ibanez9	Chordata	Reptilia	Squamata	Iguanidae	Amblyrhynchus	Amblyrhynchus cristatus	Herbivore	Herbivore	Ibanez et al. 2021	V4	https://link.springer.com/article/10.1007/s00114-020-01714-w	PRJNA658812
ibanez10	Chordata	Reptilia	Squamata	Iguanidae	Amblyrhynchus	Amblyrhynchus cristatus	Herbivore	Herbivore	Ibanez et al. 2021	V4	https://link.springer.com/article/10.1007/s00114-020-01714-w	PRJNA658812
ibanez11	Chordata	Reptilia	Squamata	Iguanidae	Amblyrhynchus	Amblyrhynchus cristatus	Herbivore	Herbivore	Ibanez et al. 2021	V4	https://link.springer.com/article/10.1007/s00114-020-01714-w	PRJNA658812
ibanez12	Chordata	Reptilia	Squamata	Iguanidae	Amblyrhynchus	Amblyrhynchus cristatus	Herbivore	Herbivore	Ibanez et al. 2021	V4	https://link.springer.com/article/10.1007/s00114-020-01714-w	PRJNA658812
ibanez13	Chordata	Reptilia	Squamata	Iguanidae	Amblyrhynchus	Amblyrhynchus cristatus	Herbivore	Herbivore	Ibanez et al. 2021	V4	https://link.springer.com/article/10.1007/s00114-020-01714-w	PRJNA658812
ibanez14	Chordata	Reptilia	Squamata	Iguanidae	Amblyrhynchus	Amblyrhynchus cristatus	Herbivore	Herbivore	Ibanez et al. 2021	V4	https://link.springer.com/article/10.1007/s00114-020-01714-w	PRJNA658812
ibanez15	Chordata	Reptilia	Squamata	Iguanidae	Amblyrhynchus	Amblyrhynchus cristatus	Herbivore	Herbivore	Ibanez et al. 2021	V4	https://link.springer.com/article/10.1007/s00114-020-01714-w	PRJNA658812
ibanez16	Chordata	Reptilia	Squamata	Iguanidae	Amblyrhynchus	Amblyrhynchus cristatus	Herbivore	Herbivore	Ibanez et al. 2021	V4	https://link.springer.com/article/10.1007/s00114-020-01714-w	PRJNA658812
ibanez17	Chordata	Reptilia	Squamata	Iguanidae	Amblyrhynchus	Amblyrhynchus cristatus	Herbivore	Herbivore	Ibanez et al. 2021	V4	https://link.springer.com/article/10.1007/s00114-020-01714-w	PRJNA658812
ibanez18	Chordata	Reptilia	Squamata	Iguanidae	Amblyrhynchus	Amblyrhynchus cristatus	Herbivore	Herbivore	Ibanez et al. 2021	V4	https://link.springer.com/article/10.1007/s00114-020-01714-w	PRJNA658812
ibanez19	Chordata	Reptilia	Squamata	Iguanidae	Amblyrhynchus	Amblyrhynchus cristatus	Herbivore	Herbivore	Ibanez et al. 2021	V4	https://link.springer.com/article/10.1007/s00114-020-01714-w	PRJNA658812
ibanez20	Chordata	Reptilia	Squamata	Iguanidae	Amblyrhynchus	Amblyrhynchus cristatus	Herbivore	Herbivore	Ibanez et al. 2021	V4	https://link.springer.com/article/10.1007/s00114-020-01714-w	PRJNA658812
ibanez21	Chordata	Reptilia	Squamata	Iguanidae	Amblyrhynchus	Amblyrhynchus cristatus	Herbivore	Herbivore	Ibanez et al. 2021	V4	https://link.springer.com/article/10.1007/s00114-020-01714-w	PRJNA658812
ibanez22	Chordata	Reptilia	Squamata	Iguanidae	Amblyrhynchus	Amblyrhynchus cristatus	Herbivore	Herbivore	Ibanez et al. 2021	V4	https://link.springer.com/article/10.1007/s00114-020-01714-w	PRJNA658812
ibanez23	Chordata	Reptilia	Squamata	Iguanidae	Amblyrhynchus	Amblyrhynchus cristatus	Herbivore	Herbivore	Ibanez et al. 2021	V4	https://link.springer.com/article/10.1007/s00114-020-01714-w	PRJNA658812
ibanez24	Chordata	Reptilia	Squamata	Iguanidae	Amblyrhynchus	Amblyrhynchus cristatus	Herbivore	Herbivore	Ibanez et al. 2021	V4	https://link.springer.com/article/10.1007/s00114-020-01714-w	PRJNA658812
ibanez25	Chordata	Reptilia	Squamata	Iguanidae	Amblyrhynchus	Amblyrhynchus cristatus	Herbivore	Herbivore	Ibanez et al. 2021	V4	https://link.springer.com/article/10.1007/s00114-020-01714-w	PRJNA658812
ibanez26	Chordata	Reptilia	Squamata	Iguanidae	Amblyrhynchus	Amblyrhynchus cristatus	Herbivore	Herbivore	Ibanez et al. 2021	V4	https://link.springer.com/article/10.1007/s00114-020-01714-w	PRJNA658812
ibanez27	Chordata	Reptilia	Squamata	Iguanidae	Amblyrhynchus	Amblyrhynchus cristatus	Herbivore	Herbivore	Ibanez et al. 2021	V4	https://link.springer.com/article/10.1007/s00114-020-01714-w	PRJNA658812
ibanez28	Chordata	Reptilia	Squamata	Iguanidae	Amblyrhynchus	Amblyrhynchus cristatus	Herbivore	Herbivore	Ibanez et al. 2021	V4	https://link.springer.com/article/10.1007/s00114-020-01714-w	PRJNA658812
ibanez29	Chordata	Reptilia	Squamata	Iguanidae	Amblyrhynchus	Amblyrhynchus cristatus	Herbivore	Herbivore	Ibanez et al. 2021	V4	https://link.springer.com/article/10.1007/s00114-020-01714-w	PRJNA658812
ibanez30	Chordata	Reptilia	Squamata	Iguanidae	Amblyrhynchus	Amblyrhynchus cristatus	Herbivore	Herbivore	Ibanez et al. 2021	V4	https://link.springer.com/article/10.1007/s00114-020-01714-w	PRJNA658812
iwatsuki1	Chordata	Actinopterygii	Aulopiformes	Chlorophthalmidae	Chorophthalmus	Chlorophtalmus albatrossis	Carnivore	Carnivore	Iwatsuki et al. 2021	V3-V4	https://journals.asm.org/doi/full/10.1128/MRA.01260-20	PRJDB10210
iwatsuki2	Chordata	Actinopterygii	Aulopiformes	Chlorophthalmidae	Chorophthalmus	Chlorophtalmus albatrossis	Carnivore	Carnivore	Iwatsuki et al. 2021	V3-V4	https://journals.asm.org/doi/full/10.1128/MRA.01260-20	PRJDB10210
iwatsuki3	Chordata	Actinopterygii	Aulopiformes	Chlorophthalmidae	Chorophthalmus	Chlorophtalmus albatrossis	Carnivore	Carnivore	Iwatsuki et al. 2021	V3-V4	https://journals.asm.org/doi/full/10.1128/MRA.01260-20	PRJDB10210
Jeon1	Arthropoda	Insecta	Lepidoptera	Noctuidae	Spodoptera	Spodoptera frugiperda	Herbivore	Herbivore	Jeon et al. 2023	V3-V4	https://www.mdpi.com/2075-4450/14/4/358	PRJNA922519
Jeon2	Arthropoda	Insecta	Lepidoptera	Noctuidae	Spodoptera	Spodoptera frugiperda	Herbivore	Herbivore	Jeon et al. 2023	V3-V4	https://www.mdpi.com/2075-4450/14/4/358	PRJNA922519
Jeon3	Arthropoda	Insecta	Lepidoptera	Noctuidae	Spodoptera	Spodoptera frugiperda	Herbivore	Herbivore	Jeon et al. 2023	V3-V4	https://www.mdpi.com/2075-4450/14/4/358	PRJNA922519
Jeon4	Arthropoda	Insecta	Lepidoptera	Noctuidae	Spodoptera	Spodoptera frugiperda	Herbivore	Herbivore	Jeon et al. 2023	V3-V4	https://www.mdpi.com/2075-4450/14/4/358	PRJNA922519
Jeon5	Arthropoda	Insecta	Lepidoptera	Noctuidae	Spodoptera	Spodoptera frugiperda	Herbivore	Herbivore	Jeon et al. 2023	V3-V4	https://www.mdpi.com/2075-4450/14/4/358	PRJNA922519
Jeon6	Arthropoda	Insecta	Lepidoptera	Noctuidae	Spodoptera	Spodoptera frugiperda	Herbivore	Herbivore	Jeon et al. 2023	V3-V4	https://www.mdpi.com/2075-4450/14/4/358	PRJNA922519
Jeon7	Arthropoda	Insecta	Lepidoptera	Noctuidae	Spodoptera	Spodoptera frugiperda	Herbivore	Herbivore	Jeon et al. 2023	V3-V4	https://www.mdpi.com/2075-4450/14/4/358	PRJNA922519
Jeon8	Arthropoda	Insecta	Lepidoptera	Noctuidae	Spodoptera	Spodoptera frugiperda	Herbivore	Herbivore	Jeon et al. 2023	V3-V4	https://www.mdpi.com/2075-4450/14/4/358	PRJNA922519
Jeon9	Arthropoda	Insecta	Lepidoptera	Noctuidae	Spodoptera	Spodoptera frugiperda	Herbivore	Herbivore	Jeon et al. 2023	V3-V4	https://www.mdpi.com/2075-4450/14/4/358	PRJNA922519
Jeon10	Arthropoda	Insecta	Lepidoptera	Noctuidae	Spodoptera	Spodoptera frugiperda	Herbivore	Herbivore	Jeon et al. 2023	V3-V4	https://www.mdpi.com/2075-4450/14/4/358	PRJNA922519
Jeon11	Arthropoda	Insecta	Lepidoptera	Noctuidae	Spodoptera	Spodoptera frugiperda	Herbivore	Herbivore	Jeon et al. 2023	V3-V4	https://www.mdpi.com/2075-4450/14/4/358	PRJNA922519
Jeon12	Arthropoda	Insecta	Lepidoptera	Noctuidae	Spodoptera	Spodoptera frugiperda	Herbivore	Herbivore	Jeon et al. 2023	V3-V4	https://www.mdpi.com/2075-4450/14/4/358	PRJNA922519
Jeon13	Arthropoda	Insecta	Lepidoptera	Noctuidae	Spodoptera	Spodoptera frugiperda	Herbivore	Herbivore	Jeon et al. 2023	V3-V4	https://www.mdpi.com/2075-4450/14/4/358	PRJNA922519
Jeon14	Arthropoda	Insecta	Lepidoptera	Noctuidae	Spodoptera	Spodoptera frugiperda	Herbivore	Herbivore	Jeon et al. 2023	V3-V4	https://www.mdpi.com/2075-4450/14/4/358	PRJNA922519
Jeon15	Arthropoda	Insecta	Lepidoptera	Noctuidae	Spodoptera	Spodoptera frugiperda	Herbivore	Herbivore	Jeon et al. 2023	V3-V4	https://www.mdpi.com/2075-4450/14/4/358	PRJNA922519
Jeon16	Arthropoda	Insecta	Lepidoptera	Noctuidae	Spodoptera	Spodoptera frugiperda	Herbivore	Herbivore	Jeon et al. 2023	V3-V4	https://www.mdpi.com/2075-4450/14/4/358	PRJNA922519
Jeon17	Arthropoda	Insecta	Lepidoptera	Noctuidae	Spodoptera	Spodoptera frugiperda	Herbivore	Herbivore	Jeon et al. 2023	V3-V4	https://www.mdpi.com/2075-4450/14/4/358	PRJNA922519
Jeon18	Arthropoda	Insecta	Lepidoptera	Noctuidae	Spodoptera	Spodoptera frugiperda	Herbivore	Herbivore	Jeon et al. 2023	V3-V4	https://www.mdpi.com/2075-4450/14/4/358	PRJNA922519
jiang1	Chordata	Reptilia	Squamata	Shinisauridae	Shinisaurus	Shinisaurus crocodilurus	Carnivore	Carnivore	Jiang et al. 2017	V4	https://www.frontiersin.org/articles/10.3389/fmicb.2017.02073/full	SRP107074
jiang2	Chordata	Reptilia	Squamata	Shinisauridae	Shinisaurus	Shinisaurus crocodilurus	Carnivore	Carnivore	Jiang et al. 2017	V4	https://www.frontiersin.org/articles/10.3389/fmicb.2017.02073/full	SRP107074
jiang3	Chordata	Reptilia	Squamata	Shinisauridae	Shinisaurus	Shinisaurus crocodilurus	Carnivore	Carnivore	Jiang et al. 2017	V4	https://www.frontiersin.org/articles/10.3389/fmicb.2017.02073/full	SRP107074
jiang4	Chordata	Reptilia	Squamata	Shinisauridae	Shinisaurus	Shinisaurus crocodilurus	Carnivore	Carnivore	Jiang et al. 2017	V4	https://www.frontiersin.org/articles/10.3389/fmicb.2017.02073/full	SRP107074
jiang5	Chordata	Reptilia	Squamata	Shinisauridae	Shinisaurus	Shinisaurus crocodilurus	Carnivore	Carnivore	Jiang et al. 2017	V4	https://www.frontiersin.org/articles/10.3389/fmicb.2017.02073/full	SRP107074
jiang6	Chordata	Reptilia	Squamata	Shinisauridae	Shinisaurus	Shinisaurus crocodilurus	Carnivore	Carnivore	Jiang et al. 2017	V4	https://www.frontiersin.org/articles/10.3389/fmicb.2017.02073/full	SRP107074
jiang7	Chordata	Reptilia	Squamata	Shinisauridae	Shinisaurus	Shinisaurus crocodilurus	Carnivore	Carnivore	Jiang et al. 2017	V4	https://www.frontiersin.org/articles/10.3389/fmicb.2017.02073/full	SRP107074
jiang8	Chordata	Reptilia	Squamata	Shinisauridae	Shinisaurus	Shinisaurus crocodilurus	Carnivore	Carnivore	Jiang et al. 2017	V4	https://www.frontiersin.org/articles/10.3389/fmicb.2017.02073/full	SRP107074
jiang9	Chordata	Reptilia	Squamata	Shinisauridae	Shinisaurus	Shinisaurus crocodilurus	Carnivore	Carnivore	Jiang et al. 2017	V4	https://www.frontiersin.org/articles/10.3389/fmicb.2017.02073/full	SRP107074
jiang10	Chordata	Reptilia	Squamata	Shinisauridae	Shinisaurus	Shinisaurus crocodilurus	Carnivore	Carnivore	Jiang et al. 2017	V4	https://www.frontiersin.org/articles/10.3389/fmicb.2017.02073/full	SRP107074
jiang11	Chordata	Reptilia	Squamata	Shinisauridae	Shinisaurus	Shinisaurus crocodilurus	Carnivore	Carnivore	Jiang et al. 2017	V4	https://www.frontiersin.org/articles/10.3389/fmicb.2017.02073/full	SRP107074
jiang12	Chordata	Reptilia	Squamata	Shinisauridae	Shinisaurus	Shinisaurus crocodilurus	Carnivore	Carnivore	Jiang et al. 2017	V4	https://www.frontiersin.org/articles/10.3389/fmicb.2017.02073/full	SRP107074
jiang13	Chordata	Reptilia	Squamata	Shinisauridae	Shinisaurus	Shinisaurus crocodilurus	Carnivore	Carnivore	Jiang et al. 2017	V4	https://www.frontiersin.org/articles/10.3389/fmicb.2017.02073/full	SRP107074
jones1	Chordata	Actinopterygii	Perciformes	Siganidae	Siganus	Siganus fuscescens	Herbivore	Herbivore	Jones et al. 2018	V4	https://www.frontiersin.org/articles/10.3389/fmicb.2018.02000/full	PRJNA396430
jones2	Chordata	Actinopterygii	Perciformes	Siganidae	Siganus	Siganus fuscescens	Herbivore	Herbivore	Jones et al. 2018	V4	https://www.frontiersin.org/articles/10.3389/fmicb.2018.02000/full	PRJNA396430
jones3	Chordata	Actinopterygii	Perciformes	Siganidae	Siganus	Siganus fuscescens	Herbivore	Herbivore	Jones et al. 2018	V4	https://www.frontiersin.org/articles/10.3389/fmicb.2018.02000/full	PRJNA396430
jones4	Chordata	Actinopterygii	Perciformes	Siganidae	Siganus	Siganus fuscescens	Herbivore	Herbivore	Jones et al. 2018	V4	https://www.frontiersin.org/articles/10.3389/fmicb.2018.02000/full	PRJNA396430
jones5	Chordata	Actinopterygii	Perciformes	Siganidae	Siganus	Siganus fuscescens	Herbivore	Herbivore	Jones et al. 2018	V4	https://www.frontiersin.org/articles/10.3389/fmicb.2018.02000/full	PRJNA396430
jones6	Chordata	Actinopterygii	Perciformes	Siganidae	Siganus	Siganus fuscescens	Herbivore	Herbivore	Jones et al. 2018	V4	https://www.frontiersin.org/articles/10.3389/fmicb.2018.02000/full	PRJNA396430
jones7	Chordata	Actinopterygii	Perciformes	Siganidae	Siganus	Siganus fuscescens	Herbivore	Herbivore	Jones et al. 2018	V4	https://www.frontiersin.org/articles/10.3389/fmicb.2018.02000/full	PRJNA396430
jones8	Chordata	Actinopterygii	Perciformes	Siganidae	Siganus	Siganus fuscescens	Herbivore	Herbivore	Jones et al. 2018	V4	https://www.frontiersin.org/articles/10.3389/fmicb.2018.02000/full	PRJNA396430
jones9	Chordata	Actinopterygii	Perciformes	Siganidae	Siganus	Siganus fuscescens	Herbivore	Herbivore	Jones et al. 2018	V4	https://www.frontiersin.org/articles/10.3389/fmicb.2018.02000/full	PRJNA396430
jones10	Chordata	Actinopterygii	Perciformes	Siganidae	Siganus	Siganus fuscescens	Herbivore	Herbivore	Jones et al. 2018	V4	https://www.frontiersin.org/articles/10.3389/fmicb.2018.02000/full	PRJNA396430
jones11	Chordata	Actinopterygii	Perciformes	Siganidae	Siganus	Siganus fuscescens	Herbivore	Herbivore	Jones et al. 2018	V4	https://www.frontiersin.org/articles/10.3389/fmicb.2018.02000/full	PRJNA396430
jones12	Chordata	Actinopterygii	Perciformes	Siganidae	Siganus	Siganus fuscescens	Herbivore	Herbivore	Jones et al. 2018	V4	https://www.frontiersin.org/articles/10.3389/fmicb.2018.02000/full	PRJNA396430
jones13	Chordata	Actinopterygii	Perciformes	Siganidae	Siganus	Siganus fuscescens	Herbivore	Herbivore	Jones et al. 2018	V4	https://www.frontiersin.org/articles/10.3389/fmicb.2018.02000/full	PRJNA396430
jones14	Chordata	Actinopterygii	Perciformes	Siganidae	Siganus	Siganus fuscescens	Herbivore	Herbivore	Jones et al. 2018	V4	https://www.frontiersin.org/articles/10.3389/fmicb.2018.02000/full	PRJNA396430
jones15	Chordata	Actinopterygii	Perciformes	Siganidae	Siganus	Siganus fuscescens	Herbivore	Herbivore	Jones et al. 2018	V4	https://www.frontiersin.org/articles/10.3389/fmicb.2018.02000/full	PRJNA396430
jones16	Chordata	Actinopterygii	Perciformes	Siganidae	Siganus	Siganus fuscescens	Herbivore	Herbivore	Jones et al. 2018	V4	https://www.frontiersin.org/articles/10.3389/fmicb.2018.02000/full	PRJNA396430
jones17	Chordata	Actinopterygii	Perciformes	Siganidae	Siganus	Siganus fuscescens	Herbivore	Herbivore	Jones et al. 2018	V4	https://www.frontiersin.org/articles/10.3389/fmicb.2018.02000/full	PRJNA396430
jones18	Chordata	Actinopterygii	Perciformes	Siganidae	Siganus	Siganus fuscescens	Herbivore	Herbivore	Jones et al. 2018	V4	https://www.frontiersin.org/articles/10.3389/fmicb.2018.02000/full	PRJNA396430
jones19	Chordata	Actinopterygii	Perciformes	Siganidae	Siganus	Siganus fuscescens	Herbivore	Herbivore	Jones et al. 2018	V4	https://www.frontiersin.org/articles/10.3389/fmicb.2018.02000/full	PRJNA396430
jones20	Chordata	Actinopterygii	Perciformes	Siganidae	Siganus	Siganus fuscescens	Herbivore	Herbivore	Jones et al. 2018	V4	https://www.frontiersin.org/articles/10.3389/fmicb.2018.02000/full	PRJNA396430
jones21	Chordata	Actinopterygii	Perciformes	Siganidae	Siganus	Siganus fuscescens	Herbivore	Herbivore	Jones et al. 2018	V4	https://www.frontiersin.org/articles/10.3389/fmicb.2018.02000/full	PRJNA396430
jones22	Chordata	Actinopterygii	Perciformes	Siganidae	Siganus	Siganus fuscescens	Herbivore	Herbivore	Jones et al. 2018	V4	https://www.frontiersin.org/articles/10.3389/fmicb.2018.02000/full	PRJNA396430
jones23	Chordata	Actinopterygii	Perciformes	Siganidae	Siganus	Siganus fuscescens	Herbivore	Herbivore	Jones et al. 2018	V4	https://www.frontiersin.org/articles/10.3389/fmicb.2018.02000/full	PRJNA396430
jones24	Chordata	Actinopterygii	Perciformes	Siganidae	Siganus	Siganus fuscescens	Herbivore	Herbivore	Jones et al. 2018	V4	https://www.frontiersin.org/articles/10.3389/fmicb.2018.02000/full	PRJNA396430
jones25	Chordata	Actinopterygii	Perciformes	Siganidae	Siganus	Siganus fuscescens	Herbivore	Herbivore	Jones et al. 2018	V4	https://www.frontiersin.org/articles/10.3389/fmicb.2018.02000/full	PRJNA396430
jones26	Chordata	Actinopterygii	Perciformes	Siganidae	Siganus	Siganus fuscescens	Herbivore	Herbivore	Jones et al. 2018	V4	https://www.frontiersin.org/articles/10.3389/fmicb.2018.02000/full	PRJNA396430
jones27	Chordata	Actinopterygii	Perciformes	Siganidae	Siganus	Siganus fuscescens	Herbivore	Herbivore	Jones et al. 2018	V4	https://www.frontiersin.org/articles/10.3389/fmicb.2018.02000/full	PRJNA396430
jones28	Chordata	Actinopterygii	Perciformes	Siganidae	Siganus	Siganus fuscescens	Herbivore	Herbivore	Jones et al. 2018	V4	https://www.frontiersin.org/articles/10.3389/fmicb.2018.02000/full	PRJNA396430
jones29	Chordata	Actinopterygii	Perciformes	Siganidae	Siganus	Siganus fuscescens	Herbivore	Herbivore	Jones et al. 2018	V4	https://www.frontiersin.org/articles/10.3389/fmicb.2018.02000/full	PRJNA396430
jones30	Chordata	Actinopterygii	Perciformes	Siganidae	Siganus	Siganus fuscescens	Herbivore	Herbivore	Jones et al. 2018	V4	https://www.frontiersin.org/articles/10.3389/fmicb.2018.02000/full	PRJNA396430
Kaczmarczyk1	Arthropoda	Insecta	Thysanoptera	Phlaeothripidae	Hoplothrips	Hoplothrips carpathicus	Herbivore	Herbivore	Kaczmarczyk et al. 2018	V3-V4	https://www.nature.com/articles/s41598-018-32747-x#data-availability	PRJEB22873
Kaczmarczyk2	Arthropoda	Insecta	Thysanoptera	Phlaeothripidae	Hoplothrips	Hoplothrips carpathicus	Herbivore	Herbivore	Kaczmarczyk et al. 2018	V3-V4	https://www.nature.com/articles/s41598-018-32747-x#data-availability	PRJEB22873
Kaczmarczyk3	Arthropoda	Insecta	Thysanoptera	Phlaeothripidae	Hoplothrips	Hoplothrips carpathicus	Herbivore	Herbivore	Kaczmarczyk et al. 2018	V3-V4	https://www.nature.com/articles/s41598-018-32747-x#data-availability	PRJEB22873
Kaczmarczyk4	Arthropoda	Insecta	Thysanoptera	Phlaeothripidae	Hoplothrips	Hoplothrips carpathicus	Herbivore	Herbivore	Kaczmarczyk et al. 2018	V3-V4	https://www.nature.com/articles/s41598-018-32747-x#data-availability	PRJEB22873
Kaczmarczyk5	Arthropoda	Insecta	Thysanoptera	Phlaeothripidae	Hoplothrips	Hoplothrips carpathicus	Herbivore	Herbivore	Kaczmarczyk et al. 2018	V3-V4	https://www.nature.com/articles/s41598-018-32747-x#data-availability	PRJEB22873
Kaczmarczyk6	Arthropoda	Insecta	Thysanoptera	Phlaeothripidae	Hoplothrips	Hoplothrips carpathicus	Herbivore	Herbivore	Kaczmarczyk et al. 2018	V3-V4	https://www.nature.com/articles/s41598-018-32747-x#data-availability	PRJEB22873
Kaczmarczyk7	Arthropoda	Insecta	Thysanoptera	Phlaeothripidae	Hoplothrips	Hoplothrips carpathicus	Herbivore	Herbivore	Kaczmarczyk et al. 2018	V3-V4	https://www.nature.com/articles/s41598-018-32747-x#data-availability	PRJEB22873
Kaczmarczyk8	Arthropoda	Insecta	Thysanoptera	Phlaeothripidae	Hoplothrips	Hoplothrips carpathicus	Herbivore	Herbivore	Kaczmarczyk et al. 2018	V3-V4	https://www.nature.com/articles/s41598-018-32747-x#data-availability	PRJEB22873
Kaczmarczyk9	Arthropoda	Insecta	Thysanoptera	Phlaeothripidae	Hoplothrips	Hoplothrips carpathicus	Herbivore	Herbivore	Kaczmarczyk et al. 2018	V3-V4	https://www.nature.com/articles/s41598-018-32747-x#data-availability	PRJEB22873
Kaczmarczyk10	Arthropoda	Insecta	Thysanoptera	Phlaeothripidae	Hoplothrips	Hoplothrips carpathicus	Herbivore	Herbivore	Kaczmarczyk et al. 2018	V3-V4	https://www.nature.com/articles/s41598-018-32747-x#data-availability	PRJEB22873
Kaczmarczyk11	Arthropoda	Insecta	Thysanoptera	Phlaeothripidae	Hoplothrips	Hoplothrips carpathicus	Herbivore	Herbivore	Kaczmarczyk et al. 2018	V3-V4	https://www.nature.com/articles/s41598-018-32747-x#data-availability	PRJEB22873
Kaczmarczyk12	Arthropoda	Insecta	Thysanoptera	Phlaeothripidae	Hoplothrips	Hoplothrips carpathicus	Herbivore	Herbivore	Kaczmarczyk et al. 2018	V3-V4	https://www.nature.com/articles/s41598-018-32747-x#data-availability	PRJEB22873
Kakumanu1	Arthropoda	Insecta	Blattodea	Ectobiidae	Blattella	Blattellagermanica	Omnivore	Omnivore	Kakumanu et al. 2018	V4	https://journals.asm.org/doi/full/10.1128/AEM.01037-18	SAMN07823957
Kakumanu2	Arthropoda	Insecta	Blattodea	Ectobiidae	Blattella	Blattellagermanica	Omnivore	Omnivore	Kakumanu et al. 2018	V4	https://journals.asm.org/doi/full/10.1128/AEM.01037-18	SAMN07823957
Kakumanu3	Arthropoda	Insecta	Blattodea	Ectobiidae	Blattella	Blattellagermanica	Omnivore	Omnivore	Kakumanu et al. 2018	V4	https://journals.asm.org/doi/full/10.1128/AEM.01037-18	SAMN07823957
kang-1	Mollusca	Cephalopoda	Octopoda	Octopodidae	Octopus	Octopus variabilis	Carnivore	Carnivore	Kang et al. 2022	V3-V4	https://link.springer.com/article/10.1186/s42523-022-00184-x	PRJEB27490
kang-2	Mollusca	Cephalopoda	Octopoda	Octopodidae	Octopus	Octopus variabilis	Carnivore	Carnivore	Kang et al. 2022	V3-V4	https://link.springer.com/article/10.1186/s42523-022-00184-x	PRJEB27490
kang-3	Mollusca	Cephalopoda	Octopoda	Octopodidae	Octopus	Octopus variabilis	Carnivore	Carnivore	Kang et al. 2022	V3-V4	https://link.springer.com/article/10.1186/s42523-022-00184-x	PRJEB27490
kang-4	Mollusca	Cephalopoda	Octopoda	Octopodidae	Octopus	Octopus variabilis	Carnivore	Carnivore	Kang et al. 2022	V3-V4	https://link.springer.com/article/10.1186/s42523-022-00184-x	PRJEB27490
kang-5	Mollusca	Cephalopoda	Octopoda	Octopodidae	Octopus	Octopus variabilis	Carnivore	Carnivore	Kang et al. 2022	V3-V4	https://link.springer.com/article/10.1186/s42523-022-00184-x	PRJEB27490
kang-6	Mollusca	Cephalopoda	Octopoda	Octopodidae	Octopus	Octopus variabilis	Carnivore	Carnivore	Kang et al. 2022	V3-V4	https://link.springer.com/article/10.1186/s42523-022-00184-x	PRJEB27490
kang-7	Mollusca	Cephalopoda	Octopoda	Octopodidae	Octopus	Octopus variabilis	Carnivore	Carnivore	Kang et al. 2022	V3-V4	https://link.springer.com/article/10.1186/s42523-022-00184-x	PRJEB27490
kang-8	Mollusca	Cephalopoda	Octopoda	Octopodidae	Octopus	Octopus variabilis	Carnivore	Carnivore	Kang et al. 2022	V3-V4	https://link.springer.com/article/10.1186/s42523-022-00184-x	PRJEB27490
kang-9	Mollusca	Cephalopoda	Octopoda	Octopodidae	Octopus	Octopus variabilis	Carnivore	Carnivore	Kang et al. 2022	V3-V4	https://link.springer.com/article/10.1186/s42523-022-00184-x	PRJEB27490
kang-10	Mollusca	Cephalopoda	Octopoda	Octopodidae	Octopus	Octopus variabilis	Carnivore	Carnivore	Kang et al. 2022	V3-V4	https://link.springer.com/article/10.1186/s42523-022-00184-x	PRJEB27490
kang-11	Mollusca	Cephalopoda	Octopoda	Octopodidae	Octopus	Octopus variabilis	Carnivore	Carnivore	Kang et al. 2022	V3-V4	https://link.springer.com/article/10.1186/s42523-022-00184-x	PRJEB27490
kang-12	Mollusca	Cephalopoda	Octopoda	Octopodidae	Octopus	Octopus variabilis	Carnivore	Carnivore	Kang et al. 2022	V3-V4	https://link.springer.com/article/10.1186/s42523-022-00184-x	PRJEB27490
kang-13	Mollusca	Cephalopoda	Octopoda	Octopodidae	Octopus	Octopus variabilis	Carnivore	Carnivore	Kang et al. 2022	V3-V4	https://link.springer.com/article/10.1186/s42523-022-00184-x	PRJEB27490
kang-14	Mollusca	Cephalopoda	Octopoda	Octopodidae	Octopus	Octopus variabilis	Carnivore	Carnivore	Kang et al. 2022	V3-V4	https://link.springer.com/article/10.1186/s42523-022-00184-x	PRJEB27490
kang-15	Mollusca	Cephalopoda	Octopoda	Octopodidae	Octopus	Octopus variabilis	Carnivore	Carnivore	Kang et al. 2022	V3-V4	https://link.springer.com/article/10.1186/s42523-022-00184-x	PRJEB27490
kang-16	Mollusca	Cephalopoda	Octopoda	Octopodidae	Octopus	Octopus variabilis	Carnivore	Carnivore	Kang et al. 2022	V3-V4	https://link.springer.com/article/10.1186/s42523-022-00184-x	PRJEB27490
kang-17	Mollusca	Cephalopoda	Octopoda	Octopodidae	Octopus	Octopus variabilis	Carnivore	Carnivore	Kang et al. 2022	V3-V4	https://link.springer.com/article/10.1186/s42523-022-00184-x	PRJEB27490
kang-18	Mollusca	Cephalopoda	Octopoda	Octopodidae	Octopus	Octopus variabilis	Carnivore	Carnivore	Kang et al. 2022	V3-V4	https://link.springer.com/article/10.1186/s42523-022-00184-x	PRJEB27490
kang-19	Mollusca	Cephalopoda	Octopoda	Octopodidae	Octopus	Octopus variabilis	Carnivore	Carnivore	Kang et al. 2022	V3-V4	https://link.springer.com/article/10.1186/s42523-022-00184-x	PRJEB27490
kang-20	Mollusca	Cephalopoda	Octopoda	Octopodidae	Octopus	Octopus variabilis	Carnivore	Carnivore	Kang et al. 2022	V3-V4	https://link.springer.com/article/10.1186/s42523-022-00184-x	PRJEB27490
kang-21	Mollusca	Cephalopoda	Octopoda	Octopodidae	Octopus	Octopus variabilis	Carnivore	Carnivore	Kang et al. 2022	V3-V4	https://link.springer.com/article/10.1186/s42523-022-00184-x	PRJEB27490
kang-22	Mollusca	Cephalopoda	Octopoda	Octopodidae	Octopus	Octopus variabilis	Carnivore	Carnivore	Kang et al. 2022	V3-V4	https://link.springer.com/article/10.1186/s42523-022-00184-x	PRJEB27490
kang-23	Mollusca	Cephalopoda	Octopoda	Octopodidae	Octopus	Octopus variabilis	Carnivore	Carnivore	Kang et al. 2022	V3-V4	https://link.springer.com/article/10.1186/s42523-022-00184-x	PRJEB27490
keiz1	Chordata	Actinopterygii	Salmoniformes	Salmonidae	Salmo	Salmo trutta	Carnivore	Carnivore	Keiz et al. 2023	V3-V4	https://www.ncbi.nlm.nih.gov/pmc/articles/PMC9863972/	PRJNA909450
keiz2	Chordata	Actinopterygii	Salmoniformes	Salmonidae	Salmo	Salmo trutta	Carnivore	Carnivore	Keiz et al. 2023	V3-V4	https://www.ncbi.nlm.nih.gov/pmc/articles/PMC9863972/	PRJNA909450
keiz3	Chordata	Actinopterygii	Salmoniformes	Salmonidae	Salmo	Salmo trutta	Carnivore	Carnivore	Keiz et al. 2023	V3-V4	https://www.ncbi.nlm.nih.gov/pmc/articles/PMC9863972/	PRJNA909450
keiz4	Chordata	Actinopterygii	Salmoniformes	Salmonidae	Salmo	Salmo trutta	Carnivore	Carnivore	Keiz et al. 2023	V3-V4	https://www.ncbi.nlm.nih.gov/pmc/articles/PMC9863972/	PRJNA909450
keiz5	Chordata	Actinopterygii	Salmoniformes	Salmonidae	Salmo	Salmo trutta	Carnivore	Carnivore	Keiz et al. 2023	V3-V4	https://www.ncbi.nlm.nih.gov/pmc/articles/PMC9863972/	PRJNA909450
keiz6	Chordata	Actinopterygii	Salmoniformes	Salmonidae	Salmo	Salmo trutta	Carnivore	Carnivore	Keiz et al. 2023	V3-V4	https://www.ncbi.nlm.nih.gov/pmc/articles/PMC9863972/	PRJNA909450
keiz7	Chordata	Actinopterygii	Salmoniformes	Salmonidae	Salmo	Salmo trutta	Carnivore	Carnivore	Keiz et al. 2023	V3-V4	https://www.ncbi.nlm.nih.gov/pmc/articles/PMC9863972/	PRJNA909450
keiz8	Chordata	Actinopterygii	Salmoniformes	Salmonidae	Salmo	Salmo trutta	Carnivore	Carnivore	Keiz et al. 2023	V3-V4	https://www.ncbi.nlm.nih.gov/pmc/articles/PMC9863972/	PRJNA909450
keiz9	Chordata	Actinopterygii	Salmoniformes	Salmonidae	Salmo	Salmo trutta	Carnivore	Carnivore	Keiz et al. 2023	V3-V4	https://www.ncbi.nlm.nih.gov/pmc/articles/PMC9863972/	PRJNA909450
keiz10	Chordata	Actinopterygii	Salmoniformes	Salmonidae	Salmo	Salmo trutta	Carnivore	Carnivore	Keiz et al. 2023	V3-V4	https://www.ncbi.nlm.nih.gov/pmc/articles/PMC9863972/	PRJNA909450
keiz11	Chordata	Actinopterygii	Salmoniformes	Salmonidae	Salmo	Salmo trutta	Carnivore	Carnivore	Keiz et al. 2023	V3-V4	https://www.ncbi.nlm.nih.gov/pmc/articles/PMC9863972/	PRJNA909450
keiz12	Chordata	Actinopterygii	Salmoniformes	Salmonidae	Salmo	Salmo trutta	Carnivore	Carnivore	Keiz et al. 2023	V3-V4	https://www.ncbi.nlm.nih.gov/pmc/articles/PMC9863972/	PRJNA909450
keiz13	Chordata	Actinopterygii	Salmoniformes	Salmonidae	Salmo	Salmo trutta	Carnivore	Carnivore	Keiz et al. 2023	V3-V4	https://www.ncbi.nlm.nih.gov/pmc/articles/PMC9863972/	PRJNA909450
keiz14	Chordata	Actinopterygii	Salmoniformes	Salmonidae	Salmo	Salmo trutta	Carnivore	Carnivore	Keiz et al. 2023	V3-V4	https://www.ncbi.nlm.nih.gov/pmc/articles/PMC9863972/	PRJNA909450
keiz15	Chordata	Actinopterygii	Salmoniformes	Salmonidae	Salmo	Salmo trutta	Carnivore	Carnivore	Keiz et al. 2023	V3-V4	https://www.ncbi.nlm.nih.gov/pmc/articles/PMC9863972/	PRJNA909450
keiz16	Chordata	Actinopterygii	Salmoniformes	Salmonidae	Salmo	Salmo trutta	Carnivore	Carnivore	Keiz et al. 2023	V3-V4	https://www.ncbi.nlm.nih.gov/pmc/articles/PMC9863972/	PRJNA909450
keiz17	Chordata	Actinopterygii	Salmoniformes	Salmonidae	Salmo	Salmo trutta	Carnivore	Carnivore	Keiz et al. 2023	V3-V4	https://www.ncbi.nlm.nih.gov/pmc/articles/PMC9863972/	PRJNA909450
keiz18	Chordata	Actinopterygii	Salmoniformes	Salmonidae	Salmo	Salmo trutta	Carnivore	Carnivore	Keiz et al. 2023	V3-V4	https://www.ncbi.nlm.nih.gov/pmc/articles/PMC9863972/	PRJNA909450
keiz19	Chordata	Actinopterygii	Salmoniformes	Salmonidae	Salmo	Salmo trutta	Carnivore	Carnivore	Keiz et al. 2023	V3-V4	https://www.ncbi.nlm.nih.gov/pmc/articles/PMC9863972/	PRJNA909450
keiz20	Chordata	Actinopterygii	Salmoniformes	Salmonidae	Salmo	Salmo trutta	Carnivore	Carnivore	Keiz et al. 2023	V3-V4	https://www.ncbi.nlm.nih.gov/pmc/articles/PMC9863972/	PRJNA909450
keiz21	Chordata	Actinopterygii	Salmoniformes	Salmonidae	Salmo	Salmo trutta	Carnivore	Carnivore	Keiz et al. 2023	V3-V4	https://www.ncbi.nlm.nih.gov/pmc/articles/PMC9863972/	PRJNA909450
keiz22	Chordata	Actinopterygii	Salmoniformes	Salmonidae	Salmo	Salmo trutta	Carnivore	Carnivore	Keiz et al. 2023	V3-V4	https://www.ncbi.nlm.nih.gov/pmc/articles/PMC9863972/	PRJNA909450
keiz23	Chordata	Actinopterygii	Salmoniformes	Salmonidae	Salmo	Salmo trutta	Carnivore	Carnivore	Keiz et al. 2023	V3-V4	https://www.ncbi.nlm.nih.gov/pmc/articles/PMC9863972/	PRJNA909450
keiz24	Chordata	Actinopterygii	Salmoniformes	Salmonidae	Salmo	Salmo trutta	Carnivore	Carnivore	Keiz et al. 2023	V3-V4	https://www.ncbi.nlm.nih.gov/pmc/articles/PMC9863972/	PRJNA909450
keiz25	Chordata	Actinopterygii	Salmoniformes	Salmonidae	Salmo	Salmo trutta	Carnivore	Carnivore	Keiz et al. 2023	V3-V4	https://www.ncbi.nlm.nih.gov/pmc/articles/PMC9863972/	PRJNA909450
keiz26	Chordata	Actinopterygii	Salmoniformes	Salmonidae	Salmo	Salmo trutta	Carnivore	Carnivore	Keiz et al. 2023	V3-V4	https://www.ncbi.nlm.nih.gov/pmc/articles/PMC9863972/	PRJNA909450
keiz27	Chordata	Actinopterygii	Salmoniformes	Salmonidae	Salmo	Salmo trutta	Carnivore	Carnivore	Keiz et al. 2023	V3-V4	https://www.ncbi.nlm.nih.gov/pmc/articles/PMC9863972/	PRJNA909450
keiz28	Chordata	Actinopterygii	Salmoniformes	Salmonidae	Salmo	Salmo trutta	Carnivore	Carnivore	Keiz et al. 2023	V3-V4	https://www.ncbi.nlm.nih.gov/pmc/articles/PMC9863972/	PRJNA909450
keiz29	Chordata	Actinopterygii	Salmoniformes	Salmonidae	Salmo	Salmo trutta	Carnivore	Carnivore	Keiz et al. 2023	V3-V4	https://www.ncbi.nlm.nih.gov/pmc/articles/PMC9863972/	PRJNA909450
keiz30	Chordata	Actinopterygii	Salmoniformes	Salmonidae	Salmo	Salmo trutta	Carnivore	Carnivore	Keiz et al. 2023	V3-V4	https://www.ncbi.nlm.nih.gov/pmc/articles/PMC9863972/	PRJNA909450
kesnerova1	Arthropoda	Insecta	Hymenoptera	Apidae	Apis	Apis mellifera	Herbivore	Herbivore	Kesnerova et al. 2020	V4	https://www.nature.com/articles/s41396-019-0568-8	PRJNA578869
kesnerova2	Arthropoda	Insecta	Hymenoptera	Apidae	Apis	Apis mellifera	Herbivore	Herbivore	Kesnerova et al. 2020	V4	https://www.nature.com/articles/s41396-019-0568-8	PRJNA578869
kesnerova3	Arthropoda	Insecta	Hymenoptera	Apidae	Apis	Apis mellifera	Herbivore	Herbivore	Kesnerova et al. 2020	V4	https://www.nature.com/articles/s41396-019-0568-8	PRJNA578869
kesnerova4	Arthropoda	Insecta	Hymenoptera	Apidae	Apis	Apis mellifera	Herbivore	Herbivore	Kesnerova et al. 2020	V4	https://www.nature.com/articles/s41396-019-0568-8	PRJNA578869
kesnerova5	Arthropoda	Insecta	Hymenoptera	Apidae	Apis	Apis mellifera	Herbivore	Herbivore	Kesnerova et al. 2020	V4	https://www.nature.com/articles/s41396-019-0568-8	PRJNA578869
kesnerova6	Arthropoda	Insecta	Hymenoptera	Apidae	Apis	Apis mellifera	Herbivore	Herbivore	Kesnerova et al. 2020	V4	https://www.nature.com/articles/s41396-019-0568-8	PRJNA578869
kesnerova7	Arthropoda	Insecta	Hymenoptera	Apidae	Apis	Apis mellifera	Herbivore	Herbivore	Kesnerova et al. 2020	V4	https://www.nature.com/articles/s41396-019-0568-8	PRJNA578869
kesnerova8	Arthropoda	Insecta	Hymenoptera	Apidae	Apis	Apis mellifera	Herbivore	Herbivore	Kesnerova et al. 2020	V4	https://www.nature.com/articles/s41396-019-0568-8	PRJNA578869
kesnerova9	Arthropoda	Insecta	Hymenoptera	Apidae	Apis	Apis mellifera	Herbivore	Herbivore	Kesnerova et al. 2020	V4	https://www.nature.com/articles/s41396-019-0568-8	PRJNA578869
kesnerova10	Arthropoda	Insecta	Hymenoptera	Apidae	Apis	Apis mellifera	Herbivore	Herbivore	Kesnerova et al. 2020	V4	https://www.nature.com/articles/s41396-019-0568-8	PRJNA578869
kesnerova11	Arthropoda	Insecta	Hymenoptera	Apidae	Apis	Apis mellifera	Herbivore	Herbivore	Kesnerova et al. 2020	V4	https://www.nature.com/articles/s41396-019-0568-8	PRJNA578869
kesnerova12	Arthropoda	Insecta	Hymenoptera	Apidae	Apis	Apis mellifera	Herbivore	Herbivore	Kesnerova et al. 2020	V4	https://www.nature.com/articles/s41396-019-0568-8	PRJNA578869
kesnerova13	Arthropoda	Insecta	Hymenoptera	Apidae	Apis	Apis mellifera	Herbivore	Herbivore	Kesnerova et al. 2020	V4	https://www.nature.com/articles/s41396-019-0568-8	PRJNA578869
kesnerova14	Arthropoda	Insecta	Hymenoptera	Apidae	Apis	Apis mellifera	Herbivore	Herbivore	Kesnerova et al. 2020	V4	https://www.nature.com/articles/s41396-019-0568-8	PRJNA578869
kesnerova15	Arthropoda	Insecta	Hymenoptera	Apidae	Apis	Apis mellifera	Herbivore	Herbivore	Kesnerova et al. 2020	V4	https://www.nature.com/articles/s41396-019-0568-8	PRJNA578869
kesnerova16	Arthropoda	Insecta	Hymenoptera	Apidae	Apis	Apis mellifera	Herbivore	Herbivore	Kesnerova et al. 2020	V4	https://www.nature.com/articles/s41396-019-0568-8	PRJNA578869
kesnerova17	Arthropoda	Insecta	Hymenoptera	Apidae	Apis	Apis mellifera	Herbivore	Herbivore	Kesnerova et al. 2020	V4	https://www.nature.com/articles/s41396-019-0568-8	PRJNA578869
kesnerova18	Arthropoda	Insecta	Hymenoptera	Apidae	Apis	Apis mellifera	Herbivore	Herbivore	Kesnerova et al. 2020	V4	https://www.nature.com/articles/s41396-019-0568-8	PRJNA578869
kesnerova19	Arthropoda	Insecta	Hymenoptera	Apidae	Apis	Apis mellifera	Herbivore	Herbivore	Kesnerova et al. 2020	V4	https://www.nature.com/articles/s41396-019-0568-8	PRJNA578869
kesnerova20	Arthropoda	Insecta	Hymenoptera	Apidae	Apis	Apis mellifera	Herbivore	Herbivore	Kesnerova et al. 2020	V4	https://www.nature.com/articles/s41396-019-0568-8	PRJNA578869
kesnerova21	Arthropoda	Insecta	Hymenoptera	Apidae	Apis	Apis mellifera	Herbivore	Herbivore	Kesnerova et al. 2020	V4	https://www.nature.com/articles/s41396-019-0568-8	PRJNA578869
kesnerova22	Arthropoda	Insecta	Hymenoptera	Apidae	Apis	Apis mellifera	Herbivore	Herbivore	Kesnerova et al. 2020	V4	https://www.nature.com/articles/s41396-019-0568-8	PRJNA578869
kesnerova23	Arthropoda	Insecta	Hymenoptera	Apidae	Apis	Apis mellifera	Herbivore	Herbivore	Kesnerova et al. 2020	V4	https://www.nature.com/articles/s41396-019-0568-8	PRJNA578869
kesnerova24	Arthropoda	Insecta	Hymenoptera	Apidae	Apis	Apis mellifera	Herbivore	Herbivore	Kesnerova et al. 2020	V4	https://www.nature.com/articles/s41396-019-0568-8	PRJNA578869
kesnerova25	Arthropoda	Insecta	Hymenoptera	Apidae	Apis	Apis mellifera	Herbivore	Herbivore	Kesnerova et al. 2020	V4	https://www.nature.com/articles/s41396-019-0568-8	PRJNA578869
kesnerova26	Arthropoda	Insecta	Hymenoptera	Apidae	Apis	Apis mellifera	Herbivore	Herbivore	Kesnerova et al. 2020	V4	https://www.nature.com/articles/s41396-019-0568-8	PRJNA578869
kesnerova27	Arthropoda	Insecta	Hymenoptera	Apidae	Apis	Apis mellifera	Herbivore	Herbivore	Kesnerova et al. 2020	V4	https://www.nature.com/articles/s41396-019-0568-8	PRJNA578869
kesnerova28	Arthropoda	Insecta	Hymenoptera	Apidae	Apis	Apis mellifera	Herbivore	Herbivore	Kesnerova et al. 2020	V4	https://www.nature.com/articles/s41396-019-0568-8	PRJNA578869
kesnerova29	Arthropoda	Insecta	Hymenoptera	Apidae	Apis	Apis mellifera	Herbivore	Herbivore	Kesnerova et al. 2020	V4	https://www.nature.com/articles/s41396-019-0568-8	PRJNA578869
kesnerova30	Arthropoda	Insecta	Hymenoptera	Apidae	Apis	Apis mellifera	Herbivore	Herbivore	Kesnerova et al. 2020	V4	https://www.nature.com/articles/s41396-019-0568-8	PRJNA578869
khanal1	Arthropoda	Insecta	Coleoptera	Tenebrionidae	Tenebrio	Tenebrio molitor	Omnivore	Omnivore	Khanal et al. 2023	V4	https://www.sciencedirect.com/science/article/pii/S0959652623002627	PRJNA890055
khanal2	Arthropoda	Insecta	Coleoptera	Tenebrionidae	Tenebrio	Tenebrio molitor	Omnivore	Omnivore	Khanal et al. 2023	V4	https://www.sciencedirect.com/science/article/pii/S0959652623002627	PRJNA890055
khanal3	Arthropoda	Insecta	Coleoptera	Tenebrionidae	Tenebrio	Tenebrio molitor	Omnivore	Omnivore	Khanal et al. 2023	V4	https://www.sciencedirect.com/science/article/pii/S0959652623002627	PRJNA890055
khanal4	Arthropoda	Insecta	Coleoptera	Tenebrionidae	Tenebrio	Tenebrio molitor	Omnivore	Omnivore	Khanal et al. 2023	V4	https://www.sciencedirect.com/science/article/pii/S0959652623002627	PRJNA890055
khanal5	Arthropoda	Insecta	Coleoptera	Tenebrionidae	Tenebrio	Tenebrio molitor	Omnivore	Omnivore	Khanal et al. 2023	V4	https://www.sciencedirect.com/science/article/pii/S0959652623002627	PRJNA890055
khanal6	Arthropoda	Insecta	Coleoptera	Tenebrionidae	Tenebrio	Tenebrio molitor	Omnivore	Omnivore	Khanal et al. 2023	V4	https://www.sciencedirect.com/science/article/pii/S0959652623002627	PRJNA890055
khanal7	Arthropoda	Insecta	Coleoptera	Tenebrionidae	Tenebrio	Tenebrio molitor	Omnivore	Omnivore	Khanal et al. 2023	V4	https://www.sciencedirect.com/science/article/pii/S0959652623002627	PRJNA890055
khanal8	Arthropoda	Insecta	Coleoptera	Tenebrionidae	Tenebrio	Tenebrio molitor	Omnivore	Omnivore	Khanal et al. 2023	V4	https://www.sciencedirect.com/science/article/pii/S0959652623002627	PRJNA890055
khanal9	Arthropoda	Insecta	Coleoptera	Tenebrionidae	Tenebrio	Tenebrio molitor	Omnivore	Omnivore	Khanal et al. 2023	V4	https://www.sciencedirect.com/science/article/pii/S0959652623002627	PRJNA890055
khanal10	Arthropoda	Insecta	Coleoptera	Tenebrionidae	Tenebrio	Tenebrio molitor	Omnivore	Omnivore	Khanal et al. 2023	V4	https://www.sciencedirect.com/science/article/pii/S0959652623002627	PRJNA890055
khanal11	Arthropoda	Insecta	Coleoptera	Tenebrionidae	Tenebrio	Tenebrio molitor	Omnivore	Omnivore	Khanal et al. 2023	V4	https://www.sciencedirect.com/science/article/pii/S0959652623002627	PRJNA890055
khanal12	Arthropoda	Insecta	Coleoptera	Tenebrionidae	Tenebrio	Tenebrio molitor	Omnivore	Omnivore	Khanal et al. 2023	V4	https://www.sciencedirect.com/science/article/pii/S0959652623002627	PRJNA890055
khanal13	Arthropoda	Insecta	Coleoptera	Tenebrionidae	Tenebrio	Tenebrio molitor	Omnivore	Omnivore	Khanal et al. 2023	V4	https://www.sciencedirect.com/science/article/pii/S0959652623002627	PRJNA890055
khanal14	Arthropoda	Insecta	Coleoptera	Tenebrionidae	Tenebrio	Tenebrio molitor	Omnivore	Omnivore	Khanal et al. 2023	V4	https://www.sciencedirect.com/science/article/pii/S0959652623002627	PRJNA890055
khanal15	Arthropoda	Insecta	Coleoptera	Tenebrionidae	Tenebrio	Tenebrio molitor	Omnivore	Omnivore	Khanal et al. 2023	V4	https://www.sciencedirect.com/science/article/pii/S0959652623002627	PRJNA890055
Kim weddell1	Chordata	Mammalia	Carnivora	Phocidae	Leptonychotes	Leptonychotes weddellii	Carnivore	Carnivore	Kim et al. 2020	V3-V4	https://link.springer.com/article/10.1007/s12275-020-0524-3	PRJNA665590
Kim weddell2	Chordata	Mammalia	Carnivora	Phocidae	Leptonychotes	Leptonychotes weddellii	Carnivore	Carnivore	Kim et al. 2020	V3-V4	https://link.springer.com/article/10.1007/s12275-020-0524-3	PRJNA665590
Kim weddell3	Chordata	Mammalia	Carnivora	Phocidae	Leptonychotes	Leptonychotes weddellii	Carnivore	Carnivore	Kim et al. 2020	V3-V4	https://link.springer.com/article/10.1007/s12275-020-0524-3	PRJNA665590
Kim weddell4	Chordata	Mammalia	Carnivora	Phocidae	Leptonychotes	Leptonychotes weddellii	Carnivore	Carnivore	Kim et al. 2020	V3-V4	https://link.springer.com/article/10.1007/s12275-020-0524-3	PRJNA665590
Kim weddell5	Chordata	Mammalia	Carnivora	Phocidae	Leptonychotes	Leptonychotes weddellii	Carnivore	Carnivore	Kim et al. 2020	V3-V4	https://link.springer.com/article/10.1007/s12275-020-0524-3	PRJNA665590
Kim elephant1	Chordata	Mammalia	Carnivora	Phocidae	Mirounga	Mirounga leonina	Carnivore	Carnivore	Kim et al. 2020	V3-V4	https://link.springer.com/article/10.1007/s12275-020-0524-3	PRJNA665590
Kim elephant2	Chordata	Mammalia	Carnivora	Phocidae	Mirounga	Mirounga leonina	Carnivore	Carnivore	Kim et al. 2020	V3-V4	https://link.springer.com/article/10.1007/s12275-020-0524-3	PRJNA665590
Kim elephant3	Chordata	Mammalia	Carnivora	Phocidae	Mirounga	Mirounga leonina	Carnivore	Carnivore	Kim et al. 2020	V3-V4	https://link.springer.com/article/10.1007/s12275-020-0524-3	PRJNA665590
Kim elephant4	Chordata	Mammalia	Carnivora	Phocidae	Mirounga	Mirounga leonina	Carnivore	Carnivore	Kim et al. 2020	V3-V4	https://link.springer.com/article/10.1007/s12275-020-0524-3	PRJNA665590
Kim elephant5	Chordata	Mammalia	Carnivora	Phocidae	Mirounga	Mirounga leonina	Carnivore	Carnivore	Kim et al. 2020	V3-V4	https://link.springer.com/article/10.1007/s12275-020-0524-3	PRJNA665590
Kim elephant6	Chordata	Mammalia	Carnivora	Phocidae	Mirounga	Mirounga leonina	Carnivore	Carnivore	Kim et al. 2020	V3-V4	https://link.springer.com/article/10.1007/s12275-020-0524-3	PRJNA665590
Kim elephant7	Chordata	Mammalia	Carnivora	Phocidae	Mirounga	Mirounga leonina	Carnivore	Carnivore	Kim et al. 2020	V3-V4	https://link.springer.com/article/10.1007/s12275-020-0524-3	PRJNA665590
Kim elephant8	Chordata	Mammalia	Carnivora	Phocidae	Mirounga	Mirounga leonina	Carnivore	Carnivore	Kim et al. 2020	V3-V4	https://link.springer.com/article/10.1007/s12275-020-0524-3	PRJNA665590
Kim elephant9	Chordata	Mammalia	Carnivora	Phocidae	Mirounga	Mirounga leonina	Carnivore	Carnivore	Kim et al. 2020	V3-V4	https://link.springer.com/article/10.1007/s12275-020-0524-3	PRJNA665590
Chaerinkim1	Arthropoda	Insecta	Hymenoptera	Apidae	Apis	Apis cerana	Herbivore	Herbivore	Kim et al. 2022	V3-V4	https://onlinelibrary.wiley.com/doi/abs/10.1111/jen.13057 (?)	PJ0157552021
Chaerinkim2	Arthropoda	Insecta	Hymenoptera	Apidae	Apis	Apis cerana	Herbivore	Herbivore	Kim et al. 2022	V3-V4	https://onlinelibrary.wiley.com/doi/abs/10.1111/jen.13057 (?)	PJ0157552022
Chaerinkim3	Arthropoda	Insecta	Hymenoptera	Apidae	Apis	Apis cerana	Herbivore	Herbivore	Kim et al. 2022	V3-V4	https://onlinelibrary.wiley.com/doi/abs/10.1111/jen.13057 (?)	PJ0157552023
Chaerinkim4	Arthropoda	Insecta	Hymenoptera	Apidae	Apis	Apis cerana	Herbivore	Herbivore	Kim et al. 2022	V3-V4	https://onlinelibrary.wiley.com/doi/abs/10.1111/jen.13057 (?)	PJ0157552024
Chaerinkim5	Arthropoda	Insecta	Hymenoptera	Apidae	Apis	Apis cerana	Herbivore	Herbivore	Kim et al. 2022	V3-V4	https://onlinelibrary.wiley.com/doi/abs/10.1111/jen.13057 (?)	PJ0157552025
Chaerinkim6	Arthropoda	Insecta	Hymenoptera	Apidae	Apis	Apis cerana	Herbivore	Herbivore	Kim et al. 2022	V3-V4	https://onlinelibrary.wiley.com/doi/abs/10.1111/jen.13057 (?)	PJ0157552026
Chaerinkim7	Arthropoda	Insecta	Hymenoptera	Apidae	Apis	Apis cerana	Herbivore	Herbivore	Kim et al. 2022	V3-V4	https://onlinelibrary.wiley.com/doi/abs/10.1111/jen.13057 (?)	PJ0157552027
Chaerinkim8	Arthropoda	Insecta	Hymenoptera	Apidae	Apis	Apis cerana	Herbivore	Herbivore	Kim et al. 2022	V3-V4	https://onlinelibrary.wiley.com/doi/abs/10.1111/jen.13057 (?)	PJ0157552028
Chaerinkim9	Arthropoda	Insecta	Hymenoptera	Apidae	Apis	Apis cerana	Herbivore	Herbivore	Kim et al. 2022	V3-V4	https://onlinelibrary.wiley.com/doi/abs/10.1111/jen.13057 (?)	PJ0157552029
Chaerinkim10	Arthropoda	Insecta	Hymenoptera	Apidae	Apis	Apis cerana	Herbivore	Herbivore	Kim et al. 2022	V3-V4	https://onlinelibrary.wiley.com/doi/abs/10.1111/jen.13057 (?)	PJ0157552030
Chaerinkim11	Arthropoda	Insecta	Hymenoptera	Apidae	Apis	Apis cerana	Herbivore	Herbivore	Kim et al. 2022	V3-V4	https://onlinelibrary.wiley.com/doi/abs/10.1111/jen.13057 (?)	PJ0157552031
Chaerinkim12	Arthropoda	Insecta	Hymenoptera	Apidae	Apis	Apis cerana	Herbivore	Herbivore	Kim et al. 2022	V3-V4	https://onlinelibrary.wiley.com/doi/abs/10.1111/jen.13057 (?)	PJ0157552032
Chaerinkim13	Arthropoda	Insecta	Hymenoptera	Apidae	Apis	Apis cerana	Herbivore	Herbivore	Kim et al. 2022	V3-V4	https://onlinelibrary.wiley.com/doi/abs/10.1111/jen.13057 (?)	PJ0157552033
Chaerinkim14	Arthropoda	Insecta	Hymenoptera	Apidae	Apis	Apis cerana	Herbivore	Herbivore	Kim et al. 2022	V3-V4	https://onlinelibrary.wiley.com/doi/abs/10.1111/jen.13057 (?)	PJ0157552034
Chaerinkim15	Arthropoda	Insecta	Hymenoptera	Apidae	Apis	Apis cerana	Herbivore	Herbivore	Kim et al. 2022	V3-V4	https://onlinelibrary.wiley.com/doi/abs/10.1111/jen.13057 (?)	PJ0157552035
Chaerinkim16	Arthropoda	Insecta	Hymenoptera	Apidae	Apis	Apis cerana	Herbivore	Herbivore	Kim et al. 2022	V3-V4	https://onlinelibrary.wiley.com/doi/abs/10.1111/jen.13057 (?)	PJ0157552036
Chaerinkim17	Arthropoda	Insecta	Hymenoptera	Apidae	Apis	Apis cerana	Herbivore	Herbivore	Kim et al. 2022	V3-V4	https://onlinelibrary.wiley.com/doi/abs/10.1111/jen.13057 (?)	PJ0157552037
Chaerinkim18	Arthropoda	Insecta	Hymenoptera	Apidae	Apis	Apis cerana	Herbivore	Herbivore	Kim et al. 2022	V3-V4	https://onlinelibrary.wiley.com/doi/abs/10.1111/jen.13057 (?)	PJ0157552038
Chaerinkim19	Arthropoda	Insecta	Hymenoptera	Apidae	Apis	Apis cerana	Herbivore	Herbivore	Kim et al. 2022	V3-V4	https://onlinelibrary.wiley.com/doi/abs/10.1111/jen.13057 (?)	PJ0157552039
Chaerinkim20	Arthropoda	Insecta	Hymenoptera	Apidae	Apis	Apis cerana	Herbivore	Herbivore	Kim et al. 2022	V3-V4	https://onlinelibrary.wiley.com/doi/abs/10.1111/jen.13057 (?)	PJ0157552040
Chaerinkim21	Arthropoda	Insecta	Hymenoptera	Apidae	Apis	Apis cerana	Herbivore	Herbivore	Kim et al. 2022	V3-V4	https://onlinelibrary.wiley.com/doi/abs/10.1111/jen.13057 (?)	PJ0157552041
Chaerinkim22	Arthropoda	Insecta	Hymenoptera	Apidae	Apis	Apis cerana	Herbivore	Herbivore	Kim et al. 2022	V3-V4	https://onlinelibrary.wiley.com/doi/abs/10.1111/jen.13057 (?)	PJ0157552042
Chaerinkim23	Arthropoda	Insecta	Hymenoptera	Apidae	Apis	Apis cerana	Herbivore	Herbivore	Kim et al. 2022	V3-V4	https://onlinelibrary.wiley.com/doi/abs/10.1111/jen.13057 (?)	PJ0157552043
Chaerinkim24	Arthropoda	Insecta	Hymenoptera	Apidae	Apis	Apis cerana	Herbivore	Herbivore	Kim et al. 2022	V3-V4	https://onlinelibrary.wiley.com/doi/abs/10.1111/jen.13057 (?)	PJ0157552044
Chaerinkim25	Arthropoda	Insecta	Hymenoptera	Apidae	Apis	Apis cerana	Herbivore	Herbivore	Kim et al. 2022	V3-V4	https://onlinelibrary.wiley.com/doi/abs/10.1111/jen.13057 (?)	PJ0157552045
Chaerinkim26	Arthropoda	Insecta	Hymenoptera	Apidae	Apis	Apis cerana	Herbivore	Herbivore	Kim et al. 2022	V3-V4	https://onlinelibrary.wiley.com/doi/abs/10.1111/jen.13057 (?)	PJ0157552046
Chaerinkim27	Arthropoda	Insecta	Hymenoptera	Apidae	Apis	Apis cerana	Herbivore	Herbivore	Kim et al. 2022	V3-V4	https://onlinelibrary.wiley.com/doi/abs/10.1111/jen.13057 (?)	PJ0157552047
Chaerinkim28	Arthropoda	Insecta	Hymenoptera	Apidae	Apis	Apis cerana	Herbivore	Herbivore	Kim et al. 2022	V3-V4	https://onlinelibrary.wiley.com/doi/abs/10.1111/jen.13057 (?)	PJ0157552048
Chaerinkim29	Arthropoda	Insecta	Hymenoptera	Apidae	Apis	Apis cerana	Herbivore	Herbivore	Kim et al. 2022	V3-V4	https://onlinelibrary.wiley.com/doi/abs/10.1111/jen.13057 (?)	PJ0157552049
Chaerinkim30	Arthropoda	Insecta	Hymenoptera	Apidae	Apis	Apis cerana	Herbivore	Herbivore	Kim et al. 2022	V3-V4	https://onlinelibrary.wiley.com/doi/abs/10.1111/jen.13057 (?)	PJ0157552050
Klammsteiner1	Arthropoda	Insecta	Diptera	Stratiomyidae	Hermetia	Hermetia illucens	Omnivore	Omnivore	Klammsteiner et al. 2020	V4	https://www.frontiersin.org/articles/10.3389/fmicb.2020.00993/full#h7	PRJEB33904
Klammsteiner2	Arthropoda	Insecta	Diptera	Stratiomyidae	Hermetia	Hermetia illucens	Omnivore	Omnivore	Klammsteiner et al. 2020	V4	https://www.frontiersin.org/articles/10.3389/fmicb.2020.00993/full#h7	PRJEB33904
Klammsteiner3	Arthropoda	Insecta	Diptera	Stratiomyidae	Hermetia	Hermetia illucens	Omnivore	Omnivore	Klammsteiner et al. 2020	V4	https://www.frontiersin.org/articles/10.3389/fmicb.2020.00993/full#h7	PRJEB33904
Klammsteiner4	Arthropoda	Insecta	Diptera	Stratiomyidae	Hermetia	Hermetia illucens	Omnivore	Omnivore	Klammsteiner et al. 2020	V4	https://www.frontiersin.org/articles/10.3389/fmicb.2020.00993/full#h7	PRJEB33904
Klammsteiner5	Arthropoda	Insecta	Diptera	Stratiomyidae	Hermetia	Hermetia illucens	Omnivore	Omnivore	Klammsteiner et al. 2020	V4	https://www.frontiersin.org/articles/10.3389/fmicb.2020.00993/full#h7	PRJEB33904
Klammsteiner6	Arthropoda	Insecta	Diptera	Stratiomyidae	Hermetia	Hermetia illucens	Omnivore	Omnivore	Klammsteiner et al. 2020	V4	https://www.frontiersin.org/articles/10.3389/fmicb.2020.00993/full#h7	PRJEB33904
Klammsteiner7	Arthropoda	Insecta	Diptera	Stratiomyidae	Hermetia	Hermetia illucens	Omnivore	Omnivore	Klammsteiner et al. 2020	V4	https://www.frontiersin.org/articles/10.3389/fmicb.2020.00993/full#h7	PRJEB33904
Klammsteiner8	Arthropoda	Insecta	Diptera	Stratiomyidae	Hermetia	Hermetia illucens	Omnivore	Omnivore	Klammsteiner et al. 2020	V4	https://www.frontiersin.org/articles/10.3389/fmicb.2020.00993/full#h7	PRJEB33904
Klammsteiner9	Arthropoda	Insecta	Diptera	Stratiomyidae	Hermetia	Hermetia illucens	Omnivore	Omnivore	Klammsteiner et al. 2020	V4	https://www.frontiersin.org/articles/10.3389/fmicb.2020.00993/full#h7	PRJEB33904
Klammsteiner10	Arthropoda	Insecta	Diptera	Stratiomyidae	Hermetia	Hermetia illucens	Omnivore	Omnivore	Klammsteiner et al. 2020	V4	https://www.frontiersin.org/articles/10.3389/fmicb.2020.00993/full#h7	PRJEB33904
Klammsteiner11	Arthropoda	Insecta	Diptera	Stratiomyidae	Hermetia	Hermetia illucens	Omnivore	Omnivore	Klammsteiner et al. 2020	V4	https://www.frontiersin.org/articles/10.3389/fmicb.2020.00993/full#h7	PRJEB33904
Klammsteiner12	Arthropoda	Insecta	Diptera	Stratiomyidae	Hermetia	Hermetia illucens	Omnivore	Omnivore	Klammsteiner et al. 2020	V4	https://www.frontiersin.org/articles/10.3389/fmicb.2020.00993/full#h7	PRJEB33904
Klammsteiner13	Arthropoda	Insecta	Diptera	Stratiomyidae	Hermetia	Hermetia illucens	Omnivore	Omnivore	Klammsteiner et al. 2020	V4	https://www.frontiersin.org/articles/10.3389/fmicb.2020.00993/full#h7	PRJEB33904
Klammsteiner14	Arthropoda	Insecta	Diptera	Stratiomyidae	Hermetia	Hermetia illucens	Omnivore	Omnivore	Klammsteiner et al. 2020	V4	https://www.frontiersin.org/articles/10.3389/fmicb.2020.00993/full#h7	PRJEB33904
Klammsteiner15	Arthropoda	Insecta	Diptera	Stratiomyidae	Hermetia	Hermetia illucens	Omnivore	Omnivore	Klammsteiner et al. 2020	V4	https://www.frontiersin.org/articles/10.3389/fmicb.2020.00993/full#h7	PRJEB33904
Klammsteiner16	Arthropoda	Insecta	Diptera	Stratiomyidae	Hermetia	Hermetia illucens	Omnivore	Omnivore	Klammsteiner et al. 2020	V4	https://www.frontiersin.org/articles/10.3389/fmicb.2020.00993/full#h7	PRJEB33904
Klammsteiner17	Arthropoda	Insecta	Diptera	Stratiomyidae	Hermetia	Hermetia illucens	Omnivore	Omnivore	Klammsteiner et al. 2020	V4	https://www.frontiersin.org/articles/10.3389/fmicb.2020.00993/full#h7	PRJEB33904
Klammsteiner18	Arthropoda	Insecta	Diptera	Stratiomyidae	Hermetia	Hermetia illucens	Omnivore	Omnivore	Klammsteiner et al. 2020	V4	https://www.frontiersin.org/articles/10.3389/fmicb.2020.00993/full#h7	PRJEB33904
Klammsteiner19	Arthropoda	Insecta	Diptera	Stratiomyidae	Hermetia	Hermetia illucens	Omnivore	Omnivore	Klammsteiner et al. 2020	V4	https://www.frontiersin.org/articles/10.3389/fmicb.2020.00993/full#h7	PRJEB33904
Klammsteiner20	Arthropoda	Insecta	Diptera	Stratiomyidae	Hermetia	Hermetia illucens	Omnivore	Omnivore	Klammsteiner et al. 2020	V4	https://www.frontiersin.org/articles/10.3389/fmicb.2020.00993/full#h7	PRJEB33904
Klammsteiner21	Arthropoda	Insecta	Diptera	Stratiomyidae	Hermetia	Hermetia illucens	Omnivore	Omnivore	Klammsteiner et al. 2020	V4	https://www.frontiersin.org/articles/10.3389/fmicb.2020.00993/full#h7	PRJEB33904
Klammsteiner22	Arthropoda	Insecta	Diptera	Stratiomyidae	Hermetia	Hermetia illucens	Omnivore	Omnivore	Klammsteiner et al. 2020	V4	https://www.frontiersin.org/articles/10.3389/fmicb.2020.00993/full#h7	PRJEB33904
Klammsteiner23	Arthropoda	Insecta	Diptera	Stratiomyidae	Hermetia	Hermetia illucens	Omnivore	Omnivore	Klammsteiner et al. 2020	V4	https://www.frontiersin.org/articles/10.3389/fmicb.2020.00993/full#h7	PRJEB33904
Klammsteiner24	Arthropoda	Insecta	Diptera	Stratiomyidae	Hermetia	Hermetia illucens	Omnivore	Omnivore	Klammsteiner et al. 2020	V4	https://www.frontiersin.org/articles/10.3389/fmicb.2020.00993/full#h7	PRJEB33904
Klammsteiner25	Arthropoda	Insecta	Diptera	Stratiomyidae	Hermetia	Hermetia illucens	Omnivore	Omnivore	Klammsteiner et al. 2020	V4	https://www.frontiersin.org/articles/10.3389/fmicb.2020.00993/full#h7	PRJEB33904
Klammsteiner26	Arthropoda	Insecta	Diptera	Stratiomyidae	Hermetia	Hermetia illucens	Omnivore	Omnivore	Klammsteiner et al. 2020	V4	https://www.frontiersin.org/articles/10.3389/fmicb.2020.00993/full#h7	PRJEB33904
Klammsteiner27	Arthropoda	Insecta	Diptera	Stratiomyidae	Hermetia	Hermetia illucens	Omnivore	Omnivore	Klammsteiner et al. 2020	V4	https://www.frontiersin.org/articles/10.3389/fmicb.2020.00993/full#h7	PRJEB33904
Klammsteiner28	Arthropoda	Insecta	Diptera	Stratiomyidae	Hermetia	Hermetia illucens	Omnivore	Omnivore	Klammsteiner et al. 2020	V4	https://www.frontiersin.org/articles/10.3389/fmicb.2020.00993/full#h7	PRJEB33904
Klammsteiner29	Arthropoda	Insecta	Diptera	Stratiomyidae	Hermetia	Hermetia illucens	Omnivore	Omnivore	Klammsteiner et al. 2020	V4	https://www.frontiersin.org/articles/10.3389/fmicb.2020.00993/full#h7	PRJEB33904
Klammsteiner30	Arthropoda	Insecta	Diptera	Stratiomyidae	Hermetia	Hermetia illucens	Omnivore	Omnivore	Klammsteiner et al. 2020	V4	https://www.frontiersin.org/articles/10.3389/fmicb.2020.00993/full#h7	PRJEB33904
Lavy1	Arthropoda	Insecta	Orthoptera	Acrididae	Schistocerca	Schistocerca gregaria	Herbivore	Herbivore	Lavy et al. 2019	V3-V4	https://www.frontiersin.org/articles/10.3389/fmicb.2018.03020/full	PRJNA503121
Lavy2	Arthropoda	Insecta	Orthoptera	Acrididae	Schistocerca	Schistocerca gregaria	Herbivore	Herbivore	Lavy et al. 2019	V3-V4	https://www.frontiersin.org/articles/10.3389/fmicb.2018.03020/full	PRJNA503121
Lavy3	Arthropoda	Insecta	Orthoptera	Acrididae	Schistocerca	Schistocerca gregaria	Herbivore	Herbivore	Lavy et al. 2019	V3-V4	https://www.frontiersin.org/articles/10.3389/fmicb.2018.03020/full	PRJNA503121
Lavy4	Arthropoda	Insecta	Orthoptera	Acrididae	Schistocerca	Schistocerca gregaria	Herbivore	Herbivore	Lavy et al. 2019	V3-V4	https://www.frontiersin.org/articles/10.3389/fmicb.2018.03020/full	PRJNA503121
Lavy5	Arthropoda	Insecta	Orthoptera	Acrididae	Schistocerca	Schistocerca gregaria	Herbivore	Herbivore	Lavy et al. 2019	V3-V4	https://www.frontiersin.org/articles/10.3389/fmicb.2018.03020/full	PRJNA503121
Lavy6	Arthropoda	Insecta	Orthoptera	Acrididae	Schistocerca	Schistocerca gregaria	Herbivore	Herbivore	Lavy et al. 2019	V3-V4	https://www.frontiersin.org/articles/10.3389/fmicb.2018.03020/full	PRJNA503121
Lavy7	Arthropoda	Insecta	Orthoptera	Acrididae	Schistocerca	Schistocerca gregaria	Herbivore	Herbivore	Lavy et al. 2019	V3-V4	https://www.frontiersin.org/articles/10.3389/fmicb.2018.03020/full	PRJNA503121
Lavy8	Arthropoda	Insecta	Orthoptera	Acrididae	Schistocerca	Schistocerca gregaria	Herbivore	Herbivore	Lavy et al. 2019	V3-V4	https://www.frontiersin.org/articles/10.3389/fmicb.2018.03020/full	PRJNA503121
Lavy9	Arthropoda	Insecta	Orthoptera	Acrididae	Schistocerca	Schistocerca gregaria	Herbivore	Herbivore	Lavy et al. 2019	V3-V4	https://www.frontiersin.org/articles/10.3389/fmicb.2018.03020/full	PRJNA503121
Lavy10	Arthropoda	Insecta	Orthoptera	Acrididae	Schistocerca	Schistocerca gregaria	Herbivore	Herbivore	Lavy et al. 2019	V3-V4	https://www.frontiersin.org/articles/10.3389/fmicb.2018.03020/full	PRJNA503121
Lavy11	Arthropoda	Insecta	Orthoptera	Acrididae	Schistocerca	Schistocerca gregaria	Herbivore	Herbivore	Lavy et al. 2019	V3-V4	https://www.frontiersin.org/articles/10.3389/fmicb.2018.03020/full	PRJNA503121
Lavy12	Arthropoda	Insecta	Orthoptera	Acrididae	Schistocerca	Schistocerca gregaria	Herbivore	Herbivore	Lavy et al. 2019	V3-V4	https://www.frontiersin.org/articles/10.3389/fmicb.2018.03020/full	PRJNA503121
Lavy13	Arthropoda	Insecta	Orthoptera	Acrididae	Schistocerca	Schistocerca gregaria	Herbivore	Herbivore	Lavy et al. 2019	V3-V4	https://www.frontiersin.org/articles/10.3389/fmicb.2018.03020/full	PRJNA503121
Lavy14	Arthropoda	Insecta	Orthoptera	Acrididae	Schistocerca	Schistocerca gregaria	Herbivore	Herbivore	Lavy et al. 2019	V3-V4	https://www.frontiersin.org/articles/10.3389/fmicb.2018.03020/full	PRJNA503121
Lavy15	Arthropoda	Insecta	Orthoptera	Acrididae	Schistocerca	Schistocerca gregaria	Herbivore	Herbivore	Lavy et al. 2019	V3-V4	https://www.frontiersin.org/articles/10.3389/fmicb.2018.03020/full	PRJNA503121
Lavy16	Arthropoda	Insecta	Orthoptera	Acrididae	Schistocerca	Schistocerca gregaria	Herbivore	Herbivore	Lavy et al. 2019	V3-V4	https://www.frontiersin.org/articles/10.3389/fmicb.2018.03020/full	PRJNA503121
Lavy17	Arthropoda	Insecta	Orthoptera	Acrididae	Schistocerca	Schistocerca gregaria	Herbivore	Herbivore	Lavy et al. 2019	V3-V4	https://www.frontiersin.org/articles/10.3389/fmicb.2018.03020/full	PRJNA503121
Lavy18	Arthropoda	Insecta	Orthoptera	Acrididae	Schistocerca	Schistocerca gregaria	Herbivore	Herbivore	Lavy et al. 2019	V3-V4	https://www.frontiersin.org/articles/10.3389/fmicb.2018.03020/full	PRJNA503121
Lavy19	Arthropoda	Insecta	Orthoptera	Acrididae	Schistocerca	Schistocerca gregaria	Herbivore	Herbivore	Lavy et al. 2019	V3-V4	https://www.frontiersin.org/articles/10.3389/fmicb.2018.03020/full	PRJNA503121
Lavy20	Arthropoda	Insecta	Orthoptera	Acrididae	Schistocerca	Schistocerca gregaria	Herbivore	Herbivore	Lavy et al. 2019	V3-V4	https://www.frontiersin.org/articles/10.3389/fmicb.2018.03020/full	PRJNA503121
Lavy21	Arthropoda	Insecta	Orthoptera	Acrididae	Schistocerca	Schistocerca gregaria	Herbivore	Herbivore	Lavy et al. 2019	V3-V4	https://www.frontiersin.org/articles/10.3389/fmicb.2018.03020/full	PRJNA503121
Lavy22	Arthropoda	Insecta	Orthoptera	Acrididae	Schistocerca	Schistocerca gregaria	Herbivore	Herbivore	Lavy et al. 2019	V3-V4	https://www.frontiersin.org/articles/10.3389/fmicb.2018.03020/full	PRJNA503121
Lavy23	Arthropoda	Insecta	Orthoptera	Acrididae	Schistocerca	Schistocerca gregaria	Herbivore	Herbivore	Lavy et al. 2019	V3-V4	https://www.frontiersin.org/articles/10.3389/fmicb.2018.03020/full	PRJNA503121
Lavy24	Arthropoda	Insecta	Orthoptera	Acrididae	Schistocerca	Schistocerca gregaria	Herbivore	Herbivore	Lavy et al. 2019	V3-V4	https://www.frontiersin.org/articles/10.3389/fmicb.2018.03020/full	PRJNA503121
Lavy25	Arthropoda	Insecta	Orthoptera	Acrididae	Schistocerca	Schistocerca gregaria	Herbivore	Herbivore	Lavy et al. 2019	V3-V4	https://www.frontiersin.org/articles/10.3389/fmicb.2018.03020/full	PRJNA503121
Lavy26	Arthropoda	Insecta	Orthoptera	Acrididae	Schistocerca	Schistocerca gregaria	Herbivore	Herbivore	Lavy et al. 2019	V3-V4	https://www.frontiersin.org/articles/10.3389/fmicb.2018.03020/full	PRJNA503121
Lavy27	Arthropoda	Insecta	Orthoptera	Acrididae	Schistocerca	Schistocerca gregaria	Herbivore	Herbivore	Lavy et al. 2019	V3-V4	https://www.frontiersin.org/articles/10.3389/fmicb.2018.03020/full	PRJNA503121
Lavy28	Arthropoda	Insecta	Orthoptera	Acrididae	Schistocerca	Schistocerca gregaria	Herbivore	Herbivore	Lavy et al. 2019	V3-V4	https://www.frontiersin.org/articles/10.3389/fmicb.2018.03020/full	PRJNA503121
Lavy29	Arthropoda	Insecta	Orthoptera	Acrididae	Schistocerca	Schistocerca gregaria	Herbivore	Herbivore	Lavy et al. 2019	V3-V4	https://www.frontiersin.org/articles/10.3389/fmicb.2018.03020/full	PRJNA503121
Lavy30	Arthropoda	Insecta	Orthoptera	Acrididae	Schistocerca	Schistocerca gregaria	Herbivore	Herbivore	Lavy et al. 2019	V3-V4	https://www.frontiersin.org/articles/10.3389/fmicb.2018.03020/full	PRJNA503121
Lawrence1	Arthropoda	Insecta	Lepidoptera	Noctuidae	Trichoplusia	Trichoplusia ni	Herbivore	Herbivore	Lawrence et al. 2020	V3-V4	https://onlinelibrary.wiley.com/doi/full/10.1002/mbo3.994	PRJNA565937
Lawrence2	Arthropoda	Insecta	Lepidoptera	Noctuidae	Trichoplusia	Trichoplusia ni	Herbivore	Herbivore	Lawrence et al. 2020	V3-V4	https://onlinelibrary.wiley.com/doi/full/10.1002/mbo3.994	PRJNA565937
Lawrence3	Arthropoda	Insecta	Lepidoptera	Noctuidae	Trichoplusia	Trichoplusia ni	Herbivore	Herbivore	Lawrence et al. 2020	V3-V4	https://onlinelibrary.wiley.com/doi/full/10.1002/mbo3.994	PRJNA565937
Lawrence4	Arthropoda	Insecta	Lepidoptera	Noctuidae	Trichoplusia	Trichoplusia ni	Herbivore	Herbivore	Lawrence et al. 2020	V3-V4	https://onlinelibrary.wiley.com/doi/full/10.1002/mbo3.994	PRJNA565937
Lawrence5	Arthropoda	Insecta	Lepidoptera	Noctuidae	Trichoplusia	Trichoplusia ni	Herbivore	Herbivore	Lawrence et al. 2020	V3-V4	https://onlinelibrary.wiley.com/doi/full/10.1002/mbo3.994	PRJNA565937
Lawrence6	Arthropoda	Insecta	Lepidoptera	Noctuidae	Trichoplusia	Trichoplusia ni	Herbivore	Herbivore	Lawrence et al. 2020	V3-V4	https://onlinelibrary.wiley.com/doi/full/10.1002/mbo3.994	PRJNA565937
Lawrence7	Arthropoda	Insecta	Lepidoptera	Noctuidae	Trichoplusia	Trichoplusia ni	Herbivore	Herbivore	Lawrence et al. 2020	V3-V4	https://onlinelibrary.wiley.com/doi/full/10.1002/mbo3.994	PRJNA565937
Lawrence8	Arthropoda	Insecta	Lepidoptera	Noctuidae	Trichoplusia	Trichoplusia ni	Herbivore	Herbivore	Lawrence et al. 2020	V3-V4	https://onlinelibrary.wiley.com/doi/full/10.1002/mbo3.994	PRJNA565937
Lawrence9	Arthropoda	Insecta	Lepidoptera	Noctuidae	Trichoplusia	Trichoplusia ni	Herbivore	Herbivore	Lawrence et al. 2020	V3-V4	https://onlinelibrary.wiley.com/doi/full/10.1002/mbo3.994	PRJNA565937
Lawson1	Mollusca	Bivalvia	Unionida	Unionidae	Amblema	Amblema plicata	Omnivore	Planktivore	Lawson et al. 2022	V4	https://onlinelibrary-wiley-com.turing.library.northwestern.edu/doi/10.1111/fwb.13905	PRJNA747306
Lawson2	Mollusca	Bivalvia	Unionida	Unionidae	Amblema	Amblema plicata	Omnivore	Planktivore	Lawson et al. 2022	V4	https://onlinelibrary-wiley-com.turing.library.northwestern.edu/doi/10.1111/fwb.13905	PRJNA747306
Lawson3	Mollusca	Bivalvia	Unionida	Unionidae	Amblema	Amblema plicata	Omnivore	Planktivore	Lawson et al. 2022	V4	https://onlinelibrary-wiley-com.turing.library.northwestern.edu/doi/10.1111/fwb.13905	PRJNA747306
Lawson4	Mollusca	Bivalvia	Unionida	Unionidae	Amblema	Amblema plicata	Omnivore	Planktivore	Lawson et al. 2022	V4	https://onlinelibrary-wiley-com.turing.library.northwestern.edu/doi/10.1111/fwb.13905	PRJNA747306
Lawson5	Mollusca	Bivalvia	Unionida	Unionidae	Amblema	Amblema plicata	Omnivore	Planktivore	Lawson et al. 2022	V4	https://onlinelibrary-wiley-com.turing.library.northwestern.edu/doi/10.1111/fwb.13905	PRJNA747306
Lawson6	Mollusca	Bivalvia	Unionida	Unionidae	Amblema	Amblema plicata	Omnivore	Planktivore	Lawson et al. 2022	V4	https://onlinelibrary-wiley-com.turing.library.northwestern.edu/doi/10.1111/fwb.13905	PRJNA747306
Lawson7	Mollusca	Bivalvia	Unionida	Unionidae	Amblema	Amblema plicata	Omnivore	Planktivore	Lawson et al. 2022	V4	https://onlinelibrary-wiley-com.turing.library.northwestern.edu/doi/10.1111/fwb.13905	PRJNA747306
Lawson8	Mollusca	Bivalvia	Unionida	Unionidae	Amblema	Amblema plicata	Omnivore	Planktivore	Lawson et al. 2022	V4	https://onlinelibrary-wiley-com.turing.library.northwestern.edu/doi/10.1111/fwb.13905	PRJNA747306
Lawson9	Mollusca	Bivalvia	Unionida	Unionidae	Amblema	Amblema plicata	Omnivore	Planktivore	Lawson et al. 2022	V4	https://onlinelibrary-wiley-com.turing.library.northwestern.edu/doi/10.1111/fwb.13905	PRJNA747306
Lawson10	Mollusca	Bivalvia	Unionida	Unionidae	Amblema	Amblema plicata	Omnivore	Planktivore	Lawson et al. 2022	V4	https://onlinelibrary-wiley-com.turing.library.northwestern.edu/doi/10.1111/fwb.13905	PRJNA747306
Lawson11	Mollusca	Bivalvia	Unionida	Unionidae	Amblema	Amblema plicata	Omnivore	Planktivore	Lawson et al. 2022	V4	https://onlinelibrary-wiley-com.turing.library.northwestern.edu/doi/10.1111/fwb.13905	PRJNA747306
Lawson12	Mollusca	Bivalvia	Unionida	Unionidae	Amblema	Amblema plicata	Omnivore	Planktivore	Lawson et al. 2022	V4	https://onlinelibrary-wiley-com.turing.library.northwestern.edu/doi/10.1111/fwb.13905	PRJNA747306
Lawson13	Mollusca	Bivalvia	Unionida	Unionidae	Amblema	Amblema plicata	Omnivore	Planktivore	Lawson et al. 2022	V4	https://onlinelibrary-wiley-com.turing.library.northwestern.edu/doi/10.1111/fwb.13905	PRJNA747306
Lawson14	Mollusca	Bivalvia	Unionida	Unionidae	Amblema	Amblema plicata	Omnivore	Planktivore	Lawson et al. 2022	V4	https://onlinelibrary-wiley-com.turing.library.northwestern.edu/doi/10.1111/fwb.13905	PRJNA747306
Lawson15	Mollusca	Bivalvia	Unionida	Unionidae	Amblema	Amblema plicata	Omnivore	Planktivore	Lawson et al. 2022	V4	https://onlinelibrary-wiley-com.turing.library.northwestern.edu/doi/10.1111/fwb.13905	PRJNA747306
Lawson16	Mollusca	Bivalvia	Unionida	Unionidae	Amblema	Amblema plicata	Omnivore	Planktivore	Lawson et al. 2022	V4	https://onlinelibrary-wiley-com.turing.library.northwestern.edu/doi/10.1111/fwb.13905	PRJNA747306
Lawson17	Mollusca	Bivalvia	Unionida	Unionidae	Amblema	Amblema plicata	Omnivore	Planktivore	Lawson et al. 2022	V4	https://onlinelibrary-wiley-com.turing.library.northwestern.edu/doi/10.1111/fwb.13905	PRJNA747306
Lawson18	Mollusca	Bivalvia	Unionida	Unionidae	Amblema	Amblema plicata	Omnivore	Planktivore	Lawson et al. 2022	V4	https://onlinelibrary-wiley-com.turing.library.northwestern.edu/doi/10.1111/fwb.13905	PRJNA747306
Lawson19	Mollusca	Bivalvia	Unionida	Unionidae	Amblema	Amblema plicata	Omnivore	Planktivore	Lawson et al. 2022	V4	https://onlinelibrary-wiley-com.turing.library.northwestern.edu/doi/10.1111/fwb.13905	PRJNA747306
Lawson20	Mollusca	Bivalvia	Unionida	Unionidae	Amblema	Amblema plicata	Omnivore	Planktivore	Lawson et al. 2022	V4	https://onlinelibrary-wiley-com.turing.library.northwestern.edu/doi/10.1111/fwb.13905	PRJNA747306
Lawson21	Mollusca	Bivalvia	Unionida	Unionidae	Amblema	Amblema plicata	Omnivore	Planktivore	Lawson et al. 2022	V4	https://onlinelibrary-wiley-com.turing.library.northwestern.edu/doi/10.1111/fwb.13905	PRJNA747306
Lawson22	Mollusca	Bivalvia	Unionida	Unionidae	Amblema	Amblema plicata	Omnivore	Planktivore	Lawson et al. 2022	V4	https://onlinelibrary-wiley-com.turing.library.northwestern.edu/doi/10.1111/fwb.13905	PRJNA747306
Lawson23	Mollusca	Bivalvia	Unionida	Unionidae	Amblema	Amblema plicata	Omnivore	Planktivore	Lawson et al. 2022	V4	https://onlinelibrary-wiley-com.turing.library.northwestern.edu/doi/10.1111/fwb.13905	PRJNA747306
Lawson24	Mollusca	Bivalvia	Unionida	Unionidae	Amblema	Amblema plicata	Omnivore	Planktivore	Lawson et al. 2022	V4	https://onlinelibrary-wiley-com.turing.library.northwestern.edu/doi/10.1111/fwb.13905	PRJNA747306
Lawson25	Mollusca	Bivalvia	Unionida	Unionidae	Amblema	Amblema plicata	Omnivore	Planktivore	Lawson et al. 2022	V4	https://onlinelibrary-wiley-com.turing.library.northwestern.edu/doi/10.1111/fwb.13905	PRJNA747306
Lawson26	Mollusca	Bivalvia	Unionida	Unionidae	Amblema	Amblema plicata	Omnivore	Planktivore	Lawson et al. 2022	V4	https://onlinelibrary-wiley-com.turing.library.northwestern.edu/doi/10.1111/fwb.13905	PRJNA747306
Lawson27	Mollusca	Bivalvia	Unionida	Unionidae	Amblema	Amblema plicata	Omnivore	Planktivore	Lawson et al. 2022	V4	https://onlinelibrary-wiley-com.turing.library.northwestern.edu/doi/10.1111/fwb.13905	PRJNA747306
Lawson28	Mollusca	Bivalvia	Unionida	Unionidae	Amblema	Amblema plicata	Omnivore	Planktivore	Lawson et al. 2022	V4	https://onlinelibrary-wiley-com.turing.library.northwestern.edu/doi/10.1111/fwb.13905	PRJNA747306
Lawson29	Mollusca	Bivalvia	Unionida	Unionidae	Amblema	Amblema plicata	Omnivore	Planktivore	Lawson et al. 2022	V4	https://onlinelibrary-wiley-com.turing.library.northwestern.edu/doi/10.1111/fwb.13905	PRJNA747306
Lawson30	Mollusca	Bivalvia	Unionida	Unionidae	Amblema	Amblema plicata	Omnivore	Planktivore	Lawson et al. 2022	V4	https://onlinelibrary-wiley-com.turing.library.northwestern.edu/doi/10.1111/fwb.13905	PRJNA747306
Le1	Chordata	Actinopterygii	Perciformes	Siganidae	Siganus	Siganus guttatus	Omnivore	Planktivore	Le et al. 2020	V3	https://link.springer.com/article/10.1007/s00248-019-01436-1	PRJEB21048
Le2	Chordata	Actinopterygii	Perciformes	Siganidae	Siganus	Siganus guttatus	Omnivore	Planktivore	Le et al. 2020	V3	https://link.springer.com/article/10.1007/s00248-019-01436-1	PRJEB21048
Le3	Chordata	Actinopterygii	Perciformes	Siganidae	Siganus	Siganus guttatus	Omnivore	Planktivore	Le et al. 2020	V3	https://link.springer.com/article/10.1007/s00248-019-01436-1	PRJEB21048
Le4	Chordata	Actinopterygii	Perciformes	Siganidae	Siganus	Siganus guttatus	Omnivore	Planktivore	Le et al. 2020	V3	https://link.springer.com/article/10.1007/s00248-019-01436-1	PRJEB21048
Le5	Chordata	Actinopterygii	Perciformes	Siganidae	Siganus	Siganus guttatus	Omnivore	Planktivore	Le et al. 2020	V3	https://link.springer.com/article/10.1007/s00248-019-01436-1	PRJEB21048
Le6	Chordata	Actinopterygii	Perciformes	Siganidae	Siganus	Siganus guttatus	Omnivore	Planktivore	Le et al. 2020	V3	https://link.springer.com/article/10.1007/s00248-019-01436-1	PRJEB21048
Le7	Chordata	Actinopterygii	Perciformes	Siganidae	Siganus	Siganus guttatus	Omnivore	Planktivore	Le et al. 2020	V3	https://link.springer.com/article/10.1007/s00248-019-01436-1	PRJEB21048
Le8	Chordata	Actinopterygii	Perciformes	Siganidae	Siganus	Siganus guttatus	Omnivore	Planktivore	Le et al. 2020	V3	https://link.springer.com/article/10.1007/s00248-019-01436-1	PRJEB21048
Le9	Chordata	Actinopterygii	Perciformes	Siganidae	Siganus	Siganus guttatus	Omnivore	Planktivore	Le et al. 2020	V3	https://link.springer.com/article/10.1007/s00248-019-01436-1	PRJEB21048
Le10	Chordata	Actinopterygii	Perciformes	Siganidae	Siganus	Siganus guttatus	Omnivore	Planktivore	Le et al. 2020	V3	https://link.springer.com/article/10.1007/s00248-019-01436-1	PRJEB21048
Le11	Chordata	Actinopterygii	Perciformes	Siganidae	Siganus	Siganus guttatus	Omnivore	Planktivore	Le et al. 2020	V3	https://link.springer.com/article/10.1007/s00248-019-01436-1	PRJEB21048
Le12	Chordata	Actinopterygii	Perciformes	Siganidae	Siganus	Siganus guttatus	Omnivore	Planktivore	Le et al. 2020	V3	https://link.springer.com/article/10.1007/s00248-019-01436-1	PRJEB21048
Le13	Chordata	Actinopterygii	Perciformes	Siganidae	Siganus	Siganus guttatus	Omnivore	Planktivore	Le et al. 2020	V3	https://link.springer.com/article/10.1007/s00248-019-01436-1	PRJEB21048
Le14	Chordata	Actinopterygii	Perciformes	Siganidae	Siganus	Siganus guttatus	Omnivore	Planktivore	Le et al. 2020	V3	https://link.springer.com/article/10.1007/s00248-019-01436-1	PRJEB21048
Le15	Chordata	Actinopterygii	Perciformes	Siganidae	Siganus	Siganus guttatus	Omnivore	Planktivore	Le et al. 2020	V3	https://link.springer.com/article/10.1007/s00248-019-01436-1	PRJEB21048
Le16	Chordata	Actinopterygii	Perciformes	Siganidae	Siganus	Siganus guttatus	Omnivore	Planktivore	Le et al. 2020	V3	https://link.springer.com/article/10.1007/s00248-019-01436-1	PRJEB21048
Le17	Chordata	Actinopterygii	Perciformes	Siganidae	Siganus	Siganus guttatus	Omnivore	Planktivore	Le et al. 2020	V3	https://link.springer.com/article/10.1007/s00248-019-01436-1	PRJEB21048
Le18	Chordata	Actinopterygii	Perciformes	Siganidae	Siganus	Siganus guttatus	Omnivore	Planktivore	Le et al. 2020	V3	https://link.springer.com/article/10.1007/s00248-019-01436-1	PRJEB21048
Le19	Chordata	Actinopterygii	Perciformes	Siganidae	Siganus	Siganus guttatus	Omnivore	Planktivore	Le et al. 2020	V3	https://link.springer.com/article/10.1007/s00248-019-01436-1	PRJEB21048
Le20	Chordata	Actinopterygii	Perciformes	Siganidae	Siganus	Siganus guttatus	Omnivore	Planktivore	Le et al. 2020	V3	https://link.springer.com/article/10.1007/s00248-019-01436-1	PRJEB21048
Le21	Chordata	Actinopterygii	Perciformes	Siganidae	Siganus	Siganus guttatus	Omnivore	Planktivore	Le et al. 2020	V3	https://link.springer.com/article/10.1007/s00248-019-01436-1	PRJEB21048
Le22	Chordata	Actinopterygii	Perciformes	Siganidae	Siganus	Siganus guttatus	Omnivore	Planktivore	Le et al. 2020	V3	https://link.springer.com/article/10.1007/s00248-019-01436-1	PRJEB21048
Le23	Chordata	Actinopterygii	Perciformes	Siganidae	Siganus	Siganus guttatus	Omnivore	Planktivore	Le et al. 2020	V3	https://link.springer.com/article/10.1007/s00248-019-01436-1	PRJEB21048
Le24	Chordata	Actinopterygii	Perciformes	Siganidae	Siganus	Siganus guttatus	Omnivore	Planktivore	Le et al. 2020	V3	https://link.springer.com/article/10.1007/s00248-019-01436-1	PRJEB21048
Le25	Chordata	Actinopterygii	Perciformes	Siganidae	Siganus	Siganus guttatus	Omnivore	Planktivore	Le et al. 2020	V3	https://link.springer.com/article/10.1007/s00248-019-01436-1	PRJEB21048
Le26	Chordata	Actinopterygii	Perciformes	Siganidae	Siganus	Siganus guttatus	Omnivore	Planktivore	Le et al. 2020	V3	https://link.springer.com/article/10.1007/s00248-019-01436-1	PRJEB21048
Le27	Chordata	Actinopterygii	Perciformes	Siganidae	Siganus	Siganus guttatus	Omnivore	Planktivore	Le et al. 2020	V3	https://link.springer.com/article/10.1007/s00248-019-01436-1	PRJEB21048
Le28	Chordata	Actinopterygii	Perciformes	Siganidae	Siganus	Siganus guttatus	Omnivore	Planktivore	Le et al. 2020	V3	https://link.springer.com/article/10.1007/s00248-019-01436-1	PRJEB21048
Le29	Chordata	Actinopterygii	Perciformes	Siganidae	Siganus	Siganus guttatus	Omnivore	Planktivore	Le et al. 2020	V3	https://link.springer.com/article/10.1007/s00248-019-01436-1	PRJEB21048
Le30	Chordata	Actinopterygii	Perciformes	Siganidae	Siganus	Siganus guttatus	Omnivore	Planktivore	Le et al. 2020	V3	https://link.springer.com/article/10.1007/s00248-019-01436-1	PRJEB21048
Li Osphranter Rufus1	Chordata	Mammalia	Diprotodontia	Macropodidae	Osphranter	Osphranter rufus	Herbivore	Herbivore	Li et al. 2016	V3-V4	https://link.springer.com/article/10.1007/s11274-016-2054-z	SRP066531
Li Osphranter Rufus2	Chordata	Mammalia	Diprotodontia	Macropodidae	Osphranter	Osphranter rufus	Herbivore	Herbivore	Li et al. 2016	V3-V4	https://link.springer.com/article/10.1007/s11274-016-2054-z	SRP066531
Li Osphranter Rufus3	Chordata	Mammalia	Diprotodontia	Macropodidae	Osphranter	Osphranter rufus	Herbivore	Herbivore	Li et al. 2016	V3-V4	https://link.springer.com/article/10.1007/s11274-016-2054-z	SRP066531
Li Osphranter Rufus4	Chordata	Mammalia	Diprotodontia	Macropodidae	Osphranter	Osphranter rufus	Herbivore	Herbivore	Li et al. 2016	V3-V4	https://link.springer.com/article/10.1007/s11274-016-2054-z	SRP066531
Li Osphranter Rufus5	Chordata	Mammalia	Diprotodontia	Macropodidae	Osphranter	Osphranter rufus	Herbivore	Herbivore	Li et al. 2016	V3-V4	https://link.springer.com/article/10.1007/s11274-016-2054-z	SRP066531
Li Osphranter Rufus6	Chordata	Mammalia	Diprotodontia	Macropodidae	Osphranter	Osphranter rufus	Herbivore	Herbivore	Li et al. 2016	V3-V4	https://link.springer.com/article/10.1007/s11274-016-2054-z	SRP066531
Li Osphranter Rufus7	Chordata	Mammalia	Diprotodontia	Macropodidae	Osphranter	Osphranter rufus	Herbivore	Herbivore	Li et al. 2016	V3-V4	https://link.springer.com/article/10.1007/s11274-016-2054-z	SRP066531
Li Osphranter Rufus8	Chordata	Mammalia	Diprotodontia	Macropodidae	Osphranter	Osphranter rufus	Herbivore	Herbivore	Li et al. 2016	V3-V4	https://link.springer.com/article/10.1007/s11274-016-2054-z	SRP066531
Li Osphranter Rufus9	Chordata	Mammalia	Diprotodontia	Macropodidae	Osphranter	Osphranter rufus	Herbivore	Herbivore	Li et al. 2016	V3-V4	https://link.springer.com/article/10.1007/s11274-016-2054-z	SRP066531
Li Osphranter Rufus10	Chordata	Mammalia	Diprotodontia	Macropodidae	Osphranter	Osphranter rufus	Herbivore	Herbivore	Li et al. 2016	V3-V4	https://link.springer.com/article/10.1007/s11274-016-2054-z	SRP066531
Li Osphranter Rufus11	Chordata	Mammalia	Diprotodontia	Macropodidae	Osphranter	Osphranter rufus	Herbivore	Herbivore	Li et al. 2016	V3-V4	https://link.springer.com/article/10.1007/s11274-016-2054-z	SRP066531
Li Osphranter Rufus12	Chordata	Mammalia	Diprotodontia	Macropodidae	Osphranter	Osphranter rufus	Herbivore	Herbivore	Li et al. 2016	V3-V4	https://link.springer.com/article/10.1007/s11274-016-2054-z	SRP066531
Li Osphranter Rufus13	Chordata	Mammalia	Diprotodontia	Macropodidae	Osphranter	Osphranter rufus	Herbivore	Herbivore	Li et al. 2016	V3-V4	https://link.springer.com/article/10.1007/s11274-016-2054-z	SRP066531
Li Osphranter Rufus14	Chordata	Mammalia	Diprotodontia	Macropodidae	Osphranter	Osphranter rufus	Herbivore	Herbivore	Li et al. 2016	V3-V4	https://link.springer.com/article/10.1007/s11274-016-2054-z	SRP066531
Li Osphranter Rufus15	Chordata	Mammalia	Diprotodontia	Macropodidae	Osphranter	Osphranter rufus	Herbivore	Herbivore	Li et al. 2016	V3-V4	https://link.springer.com/article/10.1007/s11274-016-2054-z	SRP066531
Li Osphranter Rufus16	Chordata	Mammalia	Diprotodontia	Macropodidae	Osphranter	Osphranter rufus	Herbivore	Herbivore	Li et al. 2016	V3-V4	https://link.springer.com/article/10.1007/s11274-016-2054-z	SRP066531
Li Osphranter Rufus17	Chordata	Mammalia	Diprotodontia	Macropodidae	Osphranter	Osphranter rufus	Herbivore	Herbivore	Li et al. 2016	V3-V4	https://link.springer.com/article/10.1007/s11274-016-2054-z	SRP066531
Li Osphranter Rufus18	Chordata	Mammalia	Diprotodontia	Macropodidae	Osphranter	Osphranter rufus	Herbivore	Herbivore	Li et al. 2016	V3-V4	https://link.springer.com/article/10.1007/s11274-016-2054-z	SRP066531
Li1	Mollusca	Bivalvia	Mytilida	Mytilidae	Mytilus	Mytilus galloprovincialis	Omnivore	Planktivore	Li et al. 2019	V3-V4	https://www.frontiersin.org/articles/10.3389/fphys.2019.01086/full	SRP197453
Li2	Mollusca	Bivalvia	Mytilida	Mytilidae	Mytilus	Mytilus galloprovincialis	Omnivore	Planktivore	Li et al. 2019	V3-V4	https://www.frontiersin.org/articles/10.3389/fphys.2019.01086/full	SRP197453
Li3	Mollusca	Bivalvia	Mytilida	Mytilidae	Mytilus	Mytilus galloprovincialis	Omnivore	Planktivore	Li et al. 2019	V3-V4	https://www.frontiersin.org/articles/10.3389/fphys.2019.01086/full	SRP197453
Li4	Mollusca	Bivalvia	Mytilida	Mytilidae	Mytilus	Mytilus galloprovincialis	Omnivore	Planktivore	Li et al. 2019	V3-V4	https://www.frontiersin.org/articles/10.3389/fphys.2019.01086/full	SRP197453
Li5	Mollusca	Bivalvia	Mytilida	Mytilidae	Mytilus	Mytilus galloprovincialis	Omnivore	Planktivore	Li et al. 2019	V3-V4	https://www.frontiersin.org/articles/10.3389/fphys.2019.01086/full	SRP197453
Li6	Mollusca	Bivalvia	Mytilida	Mytilidae	Mytilus	Mytilus galloprovincialis	Omnivore	Planktivore	Li et al. 2019	V3-V4	https://www.frontiersin.org/articles/10.3389/fphys.2019.01086/full	SRP197453
Li7	Mollusca	Bivalvia	Mytilida	Mytilidae	Mytilus	Mytilus galloprovincialis	Omnivore	Planktivore	Li et al. 2019	V3-V4	https://www.frontiersin.org/articles/10.3389/fphys.2019.01086/full	SRP197453
Li8	Mollusca	Bivalvia	Mytilida	Mytilidae	Mytilus	Mytilus galloprovincialis	Omnivore	Planktivore	Li et al. 2019	V3-V4	https://www.frontiersin.org/articles/10.3389/fphys.2019.01086/full	SRP197453
Li9	Mollusca	Bivalvia	Mytilida	Mytilidae	Mytilus	Mytilus galloprovincialis	Omnivore	Planktivore	Li et al. 2019	V3-V4	https://www.frontiersin.org/articles/10.3389/fphys.2019.01086/full	SRP197453
Li10	Mollusca	Bivalvia	Mytilida	Mytilidae	Mytilus	Mytilus galloprovincialis	Omnivore	Planktivore	Li et al. 2019	V3-V4	https://www.frontiersin.org/articles/10.3389/fphys.2019.01086/full	SRP197453
Li11	Mollusca	Bivalvia	Mytilida	Mytilidae	Mytilus	Mytilus galloprovincialis	Omnivore	Planktivore	Li et al. 2019	V3-V4	https://www.frontiersin.org/articles/10.3389/fphys.2019.01086/full	SRP197453
Li12	Mollusca	Bivalvia	Mytilida	Mytilidae	Mytilus	Mytilus galloprovincialis	Omnivore	Planktivore	Li et al. 2019	V3-V4	https://www.frontiersin.org/articles/10.3389/fphys.2019.01086/full	SRP197453
li-scallop1	Mollusca	Bivalvia	Pectinida	Pectiniae	Chlamys	Chalamys farreri	Herbivore	Herbivore	Li et al. 2021	V3-V4	https://www.sciencedirect.com/science/article/pii/S0048969721045459	PRJNA729979
li-scallop2	Mollusca	Bivalvia	Pectinida	Pectiniae	Chlamys	Chalamys farreri	Herbivore	Herbivore	Li et al. 2021	V3-V4	https://www.sciencedirect.com/science/article/pii/S0048969721045459	PRJNA729979
li-scallop3	Mollusca	Bivalvia	Pectinida	Pectiniae	Chlamys	Chalamys farreri	Herbivore	Herbivore	Li et al. 2021	V3-V4	https://www.sciencedirect.com/science/article/pii/S0048969721045459	PRJNA729979
li-scallop4	Mollusca	Bivalvia	Pectinida	Pectiniae	Chlamys	Chalamys farreri	Herbivore	Herbivore	Li et al. 2021	V3-V4	https://www.sciencedirect.com/science/article/pii/S0048969721045459	PRJNA729979
li-scallop5	Mollusca	Bivalvia	Pectinida	Pectiniae	Chlamys	Chalamys farreri	Herbivore	Herbivore	Li et al. 2021	V3-V4	https://www.sciencedirect.com/science/article/pii/S0048969721045459	PRJNA729979
li-scallop6	Mollusca	Bivalvia	Pectinida	Pectiniae	Chlamys	Chalamys farreri	Herbivore	Herbivore	Li et al. 2021	V3-V4	https://www.sciencedirect.com/science/article/pii/S0048969721045459	PRJNA729979
li-scallop7	Mollusca	Bivalvia	Pectinida	Pectiniae	Chlamys	Chalamys farreri	Herbivore	Herbivore	Li et al. 2021	V3-V4	https://www.sciencedirect.com/science/article/pii/S0048969721045459	PRJNA729979
li-scallop8	Mollusca	Bivalvia	Pectinida	Pectiniae	Chlamys	Chalamys farreri	Herbivore	Herbivore	Li et al. 2021	V3-V4	https://www.sciencedirect.com/science/article/pii/S0048969721045459	PRJNA729979
li-scallop9	Mollusca	Bivalvia	Pectinida	Pectiniae	Chlamys	Chalamys farreri	Herbivore	Herbivore	Li et al. 2021	V3-V4	https://www.sciencedirect.com/science/article/pii/S0048969721045459	PRJNA729979
li-scallop10	Mollusca	Bivalvia	Pectinida	Pectiniae	Chlamys	Chalamys farreri	Herbivore	Herbivore	Li et al. 2021	V3-V4	https://www.sciencedirect.com/science/article/pii/S0048969721045459	PRJNA729979
li-scallop11	Mollusca	Bivalvia	Pectinida	Pectiniae	Chlamys	Chalamys farreri	Herbivore	Herbivore	Li et al. 2021	V3-V4	https://www.sciencedirect.com/science/article/pii/S0048969721045459	PRJNA729979
li-scallop12	Mollusca	Bivalvia	Pectinida	Pectiniae	Chlamys	Chalamys farreri	Herbivore	Herbivore	Li et al. 2021	V3-V4	https://www.sciencedirect.com/science/article/pii/S0048969721045459	PRJNA729979
Li-noctilio1	Arthropoda	Insecta	Hymenoptera	Siricidae	Sirex	Sirex noctilio	Omnivore	Fungivore	Li et al. 2021	V3-V4	https://www.sciencedirect.com/science/article/pii/S0048969721045459	PRJNA729979
Li-noctilio2	Arthropoda	Insecta	Hymenoptera	Siricidae	Sirex	Sirex noctilio	Omnivore	Fungivore	Li et al. 2021	V3-V4	https://www.sciencedirect.com/science/article/pii/S0048969721045459	PRJNA729979
Li-noctilio3	Arthropoda	Insecta	Hymenoptera	Siricidae	Sirex	Sirex noctilio	Omnivore	Fungivore	Li et al. 2021	V3-V4	https://www.sciencedirect.com/science/article/pii/S0048969721045459	PRJNA729979
Li-noctilio4	Arthropoda	Insecta	Hymenoptera	Siricidae	Sirex	Sirex noctilio	Omnivore	Fungivore	Li et al. 2021	V3-V4	https://www.sciencedirect.com/science/article/pii/S0048969721045459	PRJNA729979
Li-noctilio5	Arthropoda	Insecta	Hymenoptera	Siricidae	Sirex	Sirex noctilio	Omnivore	Fungivore	Li et al. 2021	V3-V4	https://www.sciencedirect.com/science/article/pii/S0048969721045459	PRJNA729979
Li-noctilio6	Arthropoda	Insecta	Hymenoptera	Siricidae	Sirex	Sirex noctilio	Omnivore	Fungivore	Li et al. 2021	V3-V4	https://www.sciencedirect.com/science/article/pii/S0048969721045459	PRJNA729979
Li-noctilio7	Arthropoda	Insecta	Hymenoptera	Siricidae	Sirex	Sirex noctilio	Omnivore	Fungivore	Li et al. 2021	V3-V4	https://www.sciencedirect.com/science/article/pii/S0048969721045459	PRJNA729979
Li-noctilio8	Arthropoda	Insecta	Hymenoptera	Siricidae	Sirex	Sirex noctilio	Omnivore	Fungivore	Li et al. 2021	V3-V4	https://www.sciencedirect.com/science/article/pii/S0048969721045459	PRJNA729979
Li-noctilio9	Arthropoda	Insecta	Hymenoptera	Siricidae	Sirex	Sirex noctilio	Omnivore	Fungivore	Li et al. 2021	V3-V4	https://www.sciencedirect.com/science/article/pii/S0048969721045459	PRJNA729979
Li-noctilio10	Arthropoda	Insecta	Hymenoptera	Siricidae	Sirex	Sirex noctilio	Omnivore	Fungivore	Li et al. 2021	V3-V4	https://www.sciencedirect.com/science/article/pii/S0048969721045459	PRJNA729979
Li-noctilio11	Arthropoda	Insecta	Hymenoptera	Siricidae	Sirex	Sirex noctilio	Omnivore	Fungivore	Li et al. 2021	V3-V4	https://www.sciencedirect.com/science/article/pii/S0048969721045459	PRJNA729979
Li-noctilio12	Arthropoda	Insecta	Hymenoptera	Siricidae	Sirex	Sirex noctilio	Omnivore	Fungivore	Li et al. 2021	V3-V4	https://www.sciencedirect.com/science/article/pii/S0048969721045459	PRJNA729979
Li-noctilio13	Arthropoda	Insecta	Hymenoptera	Siricidae	Sirex	Sirex noctilio	Omnivore	Fungivore	Li et al. 2021	V3-V4	https://www.sciencedirect.com/science/article/pii/S0048969721045459	PRJNA729979
Li Sipunculus Nudus1	Annelida	Sipuncula	Golfingiida	Sipunculidae	Sipunculus	Sipunculus nudus	Omnivore	Omnivore	Li et al. 2023	V3-V4	https://www.mdpi.com/2410-3888/8/1/32	PRJNA835322
Li Sipunculus Nudus2	Annelida	Sipuncula	Golfingiida	Sipunculidae	Sipunculus	Sipunculus nudus	Omnivore	Omnivore	Li et al. 2023	V3-V4	https://www.mdpi.com/2410-3888/8/1/32	PRJNA835322
Li Sipunculus Nudus3	Annelida	Sipuncula	Golfingiida	Sipunculidae	Sipunculus	Sipunculus nudus	Omnivore	Omnivore	Li et al. 2023	V3-V4	https://www.mdpi.com/2410-3888/8/1/32	PRJNA835322
Li Sipunculus Nudus4	Annelida	Sipuncula	Golfingiida	Sipunculidae	Sipunculus	Sipunculus nudus	Omnivore	Omnivore	Li et al. 2023	V3-V4	https://www.mdpi.com/2410-3888/8/1/32	PRJNA835322
li1	Chordata	Mammalia	Primates	Cercopithecidae	Rhinopithecus	Semnopithecus roxellana	Herbivore	Herbivore	Li et al. 2023	V1-V9	https://www.mdpi.com/2410-3888/8/1/32	PRJNA835322
li2	Chordata	Mammalia	Primates	Cercopithecidae	Rhinopithecus	Semnopithecus roxellana	Herbivore	Herbivore	Li et al. 2023	V1-V9	https://www.mdpi.com/2410-3888/8/1/32	PRJNA835322
li3	Chordata	Mammalia	Primates	Cercopithecidae	Rhinopithecus	Semnopithecus roxellana	Herbivore	Herbivore	Li et al. 2023	V1-V9	https://www.mdpi.com/2410-3888/8/1/32	PRJNA835322
li4	Chordata	Mammalia	Primates	Cercopithecidae	Rhinopithecus	Semnopithecus roxellana	Herbivore	Herbivore	Li et al. 2023	V1-V9	https://www.mdpi.com/2410-3888/8/1/32	PRJNA835322
li5	Chordata	Mammalia	Primates	Cercopithecidae	Rhinopithecus	Semnopithecus roxellana	Herbivore	Herbivore	Li et al. 2023	V1-V9	https://www.mdpi.com/2410-3888/8/1/32	PRJNA835322
li6	Chordata	Mammalia	Primates	Cercopithecidae	Rhinopithecus	Semnopithecus roxellana	Herbivore	Herbivore	Li et al. 2023	V1-V9	https://www.mdpi.com/2410-3888/8/1/32	PRJNA835322
li7	Chordata	Mammalia	Primates	Cercopithecidae	Rhinopithecus	Semnopithecus roxellana	Herbivore	Herbivore	Li et al. 2023	V1-V9	https://www.mdpi.com/2410-3888/8/1/32	PRJNA835322
li8	Chordata	Mammalia	Primates	Cercopithecidae	Rhinopithecus	Semnopithecus roxellana	Herbivore	Herbivore	Li et al. 2023	V1-V9	https://www.mdpi.com/2410-3888/8/1/32	PRJNA835322
li9	Chordata	Mammalia	Primates	Cercopithecidae	Rhinopithecus	Semnopithecus roxellana	Herbivore	Herbivore	Li et al. 2023	V1-V9	https://www.mdpi.com/2410-3888/8/1/32	PRJNA835322
li10	Chordata	Mammalia	Primates	Cercopithecidae	Rhinopithecus	Semnopithecus roxellana	Herbivore	Herbivore	Li et al. 2023	V1-V9	https://www.mdpi.com/2410-3888/8/1/32	PRJNA835322
li11	Chordata	Mammalia	Primates	Cercopithecidae	Rhinopithecus	Semnopithecus roxellana	Herbivore	Herbivore	Li et al. 2023	V1-V9	https://www.mdpi.com/2410-3888/8/1/32	PRJNA835322
li12	Chordata	Mammalia	Primates	Cercopithecidae	Rhinopithecus	Semnopithecus roxellana	Herbivore	Herbivore	Li et al. 2023	V1-V9	https://www.mdpi.com/2410-3888/8/1/32	PRJNA835322
li13	Chordata	Mammalia	Primates	Cercopithecidae	Rhinopithecus	Semnopithecus roxellana	Herbivore	Herbivore	Li et al. 2023	V1-V9	https://www.mdpi.com/2410-3888/8/1/32	PRJNA835322
li14	Chordata	Mammalia	Primates	Cercopithecidae	Rhinopithecus	Semnopithecus roxellana	Herbivore	Herbivore	Li et al. 2023	V1-V9	https://www.mdpi.com/2410-3888/8/1/32	PRJNA835322
li15	Chordata	Mammalia	Primates	Cercopithecidae	Rhinopithecus	Semnopithecus roxellana	Herbivore	Herbivore	Li et al. 2023	V1-V9	https://www.mdpi.com/2410-3888/8/1/32	PRJNA835322
li16	Chordata	Mammalia	Primates	Cercopithecidae	Rhinopithecus	Semnopithecus roxellana	Herbivore	Herbivore	Li et al. 2023	V1-V9	https://www.mdpi.com/2410-3888/8/1/32	PRJNA835322
li17	Chordata	Mammalia	Primates	Cercopithecidae	Rhinopithecus	Semnopithecus roxellana	Herbivore	Herbivore	Li et al. 2023	V1-V9	https://www.mdpi.com/2410-3888/8/1/32	PRJNA835322
li18	Chordata	Mammalia	Primates	Cercopithecidae	Rhinopithecus	Semnopithecus roxellana	Herbivore	Herbivore	Li et al. 2023	V1-V9	https://www.mdpi.com/2410-3888/8/1/32	PRJNA835322
Lim1	Chordata	Mammalia	Primates	Hominidae	Homo	Homo sapiens	Omnivore	Omnivore	Lim et al. 2021	V3-V4	https://academic.oup.com/biomedgerontology/article/76/8/1362/6092412	PRJEB33905
Lim2	Chordata	Mammalia	Primates	Hominidae	Homo	Homo sapiens	Omnivore	Omnivore	Lim et al. 2021	V3-V4	https://academic.oup.com/biomedgerontology/article/76/8/1362/6092412	PRJEB33905
Lim3	Chordata	Mammalia	Primates	Hominidae	Homo	Homo sapiens	Omnivore	Omnivore	Lim et al. 2021	V3-V4	https://academic.oup.com/biomedgerontology/article/76/8/1362/6092412	PRJEB33905
Lim4	Chordata	Mammalia	Primates	Hominidae	Homo	Homo sapiens	Omnivore	Omnivore	Lim et al. 2021	V3-V4	https://academic.oup.com/biomedgerontology/article/76/8/1362/6092412	PRJEB33905
Lim5	Chordata	Mammalia	Primates	Hominidae	Homo	Homo sapiens	Omnivore	Omnivore	Lim et al. 2021	V3-V4	https://academic.oup.com/biomedgerontology/article/76/8/1362/6092412	PRJEB33905
Lim6	Chordata	Mammalia	Primates	Hominidae	Homo	Homo sapiens	Omnivore	Omnivore	Lim et al. 2021	V3-V4	https://academic.oup.com/biomedgerontology/article/76/8/1362/6092412	PRJEB33905
Lim7	Chordata	Mammalia	Primates	Hominidae	Homo	Homo sapiens	Omnivore	Omnivore	Lim et al. 2021	V3-V4	https://academic.oup.com/biomedgerontology/article/76/8/1362/6092412	PRJEB33905
Lim8	Chordata	Mammalia	Primates	Hominidae	Homo	Homo sapiens	Omnivore	Omnivore	Lim et al. 2021	V3-V4	https://academic.oup.com/biomedgerontology/article/76/8/1362/6092412	PRJEB33905
Lim9	Chordata	Mammalia	Primates	Hominidae	Homo	Homo sapiens	Omnivore	Omnivore	Lim et al. 2021	V3-V4	https://academic.oup.com/biomedgerontology/article/76/8/1362/6092412	PRJEB33905
Lim10	Chordata	Mammalia	Primates	Hominidae	Homo	Homo sapiens	Omnivore	Omnivore	Lim et al. 2021	V3-V4	https://academic.oup.com/biomedgerontology/article/76/8/1362/6092412	PRJEB33905
Lim11	Chordata	Mammalia	Primates	Hominidae	Homo	Homo sapiens	Omnivore	Omnivore	Lim et al. 2021	V3-V4	https://academic.oup.com/biomedgerontology/article/76/8/1362/6092412	PRJEB33905
Lim12	Chordata	Mammalia	Primates	Hominidae	Homo	Homo sapiens	Omnivore	Omnivore	Lim et al. 2021	V3-V4	https://academic.oup.com/biomedgerontology/article/76/8/1362/6092412	PRJEB33905
Lim13	Chordata	Mammalia	Primates	Hominidae	Homo	Homo sapiens	Omnivore	Omnivore	Lim et al. 2021	V3-V4	https://academic.oup.com/biomedgerontology/article/76/8/1362/6092412	PRJEB33905
Lim14	Chordata	Mammalia	Primates	Hominidae	Homo	Homo sapiens	Omnivore	Omnivore	Lim et al. 2021	V3-V4	https://academic.oup.com/biomedgerontology/article/76/8/1362/6092412	PRJEB33905
Lim15	Chordata	Mammalia	Primates	Hominidae	Homo	Homo sapiens	Omnivore	Omnivore	Lim et al. 2021	V3-V4	https://academic.oup.com/biomedgerontology/article/76/8/1362/6092412	PRJEB33905
Lim16	Chordata	Mammalia	Primates	Hominidae	Homo	Homo sapiens	Omnivore	Omnivore	Lim et al. 2021	V3-V4	https://academic.oup.com/biomedgerontology/article/76/8/1362/6092412	PRJEB33905
Lim17	Chordata	Mammalia	Primates	Hominidae	Homo	Homo sapiens	Omnivore	Omnivore	Lim et al. 2021	V3-V4	https://academic.oup.com/biomedgerontology/article/76/8/1362/6092412	PRJEB33905
Lim18	Chordata	Mammalia	Primates	Hominidae	Homo	Homo sapiens	Omnivore	Omnivore	Lim et al. 2021	V3-V4	https://academic.oup.com/biomedgerontology/article/76/8/1362/6092412	PRJEB33905
Lim19	Chordata	Mammalia	Primates	Hominidae	Homo	Homo sapiens	Omnivore	Omnivore	Lim et al. 2021	V3-V4	https://academic.oup.com/biomedgerontology/article/76/8/1362/6092412	PRJEB33905
Lim20	Chordata	Mammalia	Primates	Hominidae	Homo	Homo sapiens	Omnivore	Omnivore	Lim et al. 2021	V3-V4	https://academic.oup.com/biomedgerontology/article/76/8/1362/6092412	PRJEB33905
Lim21	Chordata	Mammalia	Primates	Hominidae	Homo	Homo sapiens	Omnivore	Omnivore	Lim et al. 2021	V3-V4	https://academic.oup.com/biomedgerontology/article/76/8/1362/6092412	PRJEB33905
Lim22	Chordata	Mammalia	Primates	Hominidae	Homo	Homo sapiens	Omnivore	Omnivore	Lim et al. 2021	V3-V4	https://academic.oup.com/biomedgerontology/article/76/8/1362/6092412	PRJEB33905
Lim23	Chordata	Mammalia	Primates	Hominidae	Homo	Homo sapiens	Omnivore	Omnivore	Lim et al. 2021	V3-V4	https://academic.oup.com/biomedgerontology/article/76/8/1362/6092412	PRJEB33905
Lim24	Chordata	Mammalia	Primates	Hominidae	Homo	Homo sapiens	Omnivore	Omnivore	Lim et al. 2021	V3-V4	https://academic.oup.com/biomedgerontology/article/76/8/1362/6092412	PRJEB33905
Lim25	Chordata	Mammalia	Primates	Hominidae	Homo	Homo sapiens	Omnivore	Omnivore	Lim et al. 2021	V3-V4	https://academic.oup.com/biomedgerontology/article/76/8/1362/6092412	PRJEB33905
Lim26	Chordata	Mammalia	Primates	Hominidae	Homo	Homo sapiens	Omnivore	Omnivore	Lim et al. 2021	V3-V4	https://academic.oup.com/biomedgerontology/article/76/8/1362/6092412	PRJEB33905
Lim27	Chordata	Mammalia	Primates	Hominidae	Homo	Homo sapiens	Omnivore	Omnivore	Lim et al. 2021	V3-V4	https://academic.oup.com/biomedgerontology/article/76/8/1362/6092412	PRJEB33905
Lim28	Chordata	Mammalia	Primates	Hominidae	Homo	Homo sapiens	Omnivore	Omnivore	Lim et al. 2021	V3-V4	https://academic.oup.com/biomedgerontology/article/76/8/1362/6092412	PRJEB33905
Lim29	Chordata	Mammalia	Primates	Hominidae	Homo	Homo sapiens	Omnivore	Omnivore	Lim et al. 2021	V3-V4	https://academic.oup.com/biomedgerontology/article/76/8/1362/6092412	PRJEB33905
Lim30	Chordata	Mammalia	Primates	Hominidae	Homo	Homo sapiens	Omnivore	Omnivore	Lim et al. 2021	V3-V4	https://academic.oup.com/biomedgerontology/article/76/8/1362/6092412	PRJEB33905
Weyrich1	Chordata	Reptilia	Squamata	Agamidae	Intellagama	Intellagama lesueurii	Carnivore	Carnivore	Littleford-Colquhoun et al. 2019	V3-V4	https://onlinelibrary-wiley-com.turing.library.northwestern.edu/doi/full/10.1111/mec.15240	PRJNA562710
Weyrich2	Chordata	Reptilia	Squamata	Agamidae	Intellagama	Intellagama lesueurii	Carnivore	Carnivore	Littleford-Colquhoun et al. 2019	V3-V4	https://onlinelibrary-wiley-com.turing.library.northwestern.edu/doi/full/10.1111/mec.15240	PRJNA562710
Weyrich3	Chordata	Reptilia	Squamata	Agamidae	Intellagama	Intellagama lesueurii	Carnivore	Carnivore	Littleford-Colquhoun et al. 2019	V3-V4	https://onlinelibrary-wiley-com.turing.library.northwestern.edu/doi/full/10.1111/mec.15240	PRJNA562710
Weyrich4	Chordata	Reptilia	Squamata	Agamidae	Intellagama	Intellagama lesueurii	Carnivore	Carnivore	Littleford-Colquhoun et al. 2019	V3-V4	https://onlinelibrary-wiley-com.turing.library.northwestern.edu/doi/full/10.1111/mec.15240	PRJNA562710
Weyrich5	Chordata	Reptilia	Squamata	Agamidae	Intellagama	Intellagama lesueurii	Carnivore	Carnivore	Littleford-Colquhoun et al. 2019	V3-V4	https://onlinelibrary-wiley-com.turing.library.northwestern.edu/doi/full/10.1111/mec.15240	PRJNA562710
Weyrich6	Chordata	Reptilia	Squamata	Agamidae	Intellagama	Intellagama lesueurii	Carnivore	Carnivore	Littleford-Colquhoun et al. 2019	V3-V4	https://onlinelibrary-wiley-com.turing.library.northwestern.edu/doi/full/10.1111/mec.15240	PRJNA562710
Weyrich7	Chordata	Reptilia	Squamata	Agamidae	Intellagama	Intellagama lesueurii	Carnivore	Carnivore	Littleford-Colquhoun et al. 2019	V3-V4	https://onlinelibrary-wiley-com.turing.library.northwestern.edu/doi/full/10.1111/mec.15240	PRJNA562710
Weyrich8	Chordata	Reptilia	Squamata	Agamidae	Intellagama	Intellagama lesueurii	Carnivore	Carnivore	Littleford-Colquhoun et al. 2019	V3-V4	https://onlinelibrary-wiley-com.turing.library.northwestern.edu/doi/full/10.1111/mec.15240	PRJNA562710
Weyrich9	Chordata	Reptilia	Squamata	Agamidae	Intellagama	Intellagama lesueurii	Carnivore	Carnivore	Littleford-Colquhoun et al. 2019	V3-V4	https://onlinelibrary-wiley-com.turing.library.northwestern.edu/doi/full/10.1111/mec.15240	PRJNA562710
Weyrich10	Chordata	Reptilia	Squamata	Agamidae	Intellagama	Intellagama lesueurii	Carnivore	Carnivore	Littleford-Colquhoun et al. 2019	V3-V4	https://onlinelibrary-wiley-com.turing.library.northwestern.edu/doi/full/10.1111/mec.15240	PRJNA562710
Weyrich11	Chordata	Reptilia	Squamata	Agamidae	Intellagama	Intellagama lesueurii	Carnivore	Carnivore	Littleford-Colquhoun et al. 2019	V3-V4	https://onlinelibrary-wiley-com.turing.library.northwestern.edu/doi/full/10.1111/mec.15240	PRJNA562710
Weyrich12	Chordata	Reptilia	Squamata	Agamidae	Intellagama	Intellagama lesueurii	Carnivore	Carnivore	Littleford-Colquhoun et al. 2019	V3-V4	https://onlinelibrary-wiley-com.turing.library.northwestern.edu/doi/full/10.1111/mec.15240	PRJNA562710
Weyrich13	Chordata	Reptilia	Squamata	Agamidae	Intellagama	Intellagama lesueurii	Carnivore	Carnivore	Littleford-Colquhoun et al. 2019	V3-V4	https://onlinelibrary-wiley-com.turing.library.northwestern.edu/doi/full/10.1111/mec.15240	PRJNA562710
Weyrich14	Chordata	Reptilia	Squamata	Agamidae	Intellagama	Intellagama lesueurii	Carnivore	Carnivore	Littleford-Colquhoun et al. 2019	V3-V4	https://onlinelibrary-wiley-com.turing.library.northwestern.edu/doi/full/10.1111/mec.15240	PRJNA562710
Weyrich15	Chordata	Reptilia	Squamata	Agamidae	Intellagama	Intellagama lesueurii	Carnivore	Carnivore	Littleford-Colquhoun et al. 2019	V3-V4	https://onlinelibrary-wiley-com.turing.library.northwestern.edu/doi/full/10.1111/mec.15240	PRJNA562710
Weyrich16	Chordata	Reptilia	Squamata	Agamidae	Intellagama	Intellagama lesueurii	Carnivore	Carnivore	Littleford-Colquhoun et al. 2019	V3-V4	https://onlinelibrary-wiley-com.turing.library.northwestern.edu/doi/full/10.1111/mec.15240	PRJNA562710
Weyrich17	Chordata	Reptilia	Squamata	Agamidae	Intellagama	Intellagama lesueurii	Carnivore	Carnivore	Littleford-Colquhoun et al. 2019	V3-V4	https://onlinelibrary-wiley-com.turing.library.northwestern.edu/doi/full/10.1111/mec.15240	PRJNA562710
Weyrich18	Chordata	Reptilia	Squamata	Agamidae	Intellagama	Intellagama lesueurii	Carnivore	Carnivore	Littleford-Colquhoun et al. 2019	V3-V4	https://onlinelibrary-wiley-com.turing.library.northwestern.edu/doi/full/10.1111/mec.15240	PRJNA562710
Weyrich19	Chordata	Reptilia	Squamata	Agamidae	Intellagama	Intellagama lesueurii	Carnivore	Carnivore	Littleford-Colquhoun et al. 2019	V3-V4	https://onlinelibrary-wiley-com.turing.library.northwestern.edu/doi/full/10.1111/mec.15240	PRJNA562710
Weyrich20	Chordata	Reptilia	Squamata	Agamidae	Intellagama	Intellagama lesueurii	Carnivore	Carnivore	Littleford-Colquhoun et al. 2019	V3-V4	https://onlinelibrary-wiley-com.turing.library.northwestern.edu/doi/full/10.1111/mec.15240	PRJNA562710
Weyrich21	Chordata	Reptilia	Squamata	Agamidae	Intellagama	Intellagama lesueurii	Carnivore	Carnivore	Littleford-Colquhoun et al. 2019	V3-V4	https://onlinelibrary-wiley-com.turing.library.northwestern.edu/doi/full/10.1111/mec.15240	PRJNA562710
Weyrich22	Chordata	Reptilia	Squamata	Agamidae	Intellagama	Intellagama lesueurii	Carnivore	Carnivore	Littleford-Colquhoun et al. 2019	V3-V4	https://onlinelibrary-wiley-com.turing.library.northwestern.edu/doi/full/10.1111/mec.15240	PRJNA562710
Weyrich23	Chordata	Reptilia	Squamata	Agamidae	Intellagama	Intellagama lesueurii	Carnivore	Carnivore	Littleford-Colquhoun et al. 2019	V3-V4	https://onlinelibrary-wiley-com.turing.library.northwestern.edu/doi/full/10.1111/mec.15240	PRJNA562710
Weyrich24	Chordata	Reptilia	Squamata	Agamidae	Intellagama	Intellagama lesueurii	Carnivore	Carnivore	Littleford-Colquhoun et al. 2019	V3-V4	https://onlinelibrary-wiley-com.turing.library.northwestern.edu/doi/full/10.1111/mec.15240	PRJNA562710
Weyrich25	Chordata	Reptilia	Squamata	Agamidae	Intellagama	Intellagama lesueurii	Carnivore	Carnivore	Littleford-Colquhoun et al. 2019	V3-V4	https://onlinelibrary-wiley-com.turing.library.northwestern.edu/doi/full/10.1111/mec.15240	PRJNA562710
Weyrich26	Chordata	Reptilia	Squamata	Agamidae	Intellagama	Intellagama lesueurii	Carnivore	Carnivore	Littleford-Colquhoun et al. 2019	V3-V4	https://onlinelibrary-wiley-com.turing.library.northwestern.edu/doi/full/10.1111/mec.15240	PRJNA562710
Weyrich27	Chordata	Reptilia	Squamata	Agamidae	Intellagama	Intellagama lesueurii	Carnivore	Carnivore	Littleford-Colquhoun et al. 2019	V3-V4	https://onlinelibrary-wiley-com.turing.library.northwestern.edu/doi/full/10.1111/mec.15240	PRJNA562710
Weyrich28	Chordata	Reptilia	Squamata	Agamidae	Intellagama	Intellagama lesueurii	Carnivore	Carnivore	Littleford-Colquhoun et al. 2019	V3-V4	https://onlinelibrary-wiley-com.turing.library.northwestern.edu/doi/full/10.1111/mec.15240	PRJNA562710
Weyrich29	Chordata	Reptilia	Squamata	Agamidae	Intellagama	Intellagama lesueurii	Carnivore	Carnivore	Littleford-Colquhoun et al. 2019	V3-V4	https://onlinelibrary-wiley-com.turing.library.northwestern.edu/doi/full/10.1111/mec.15240	PRJNA562710
Weyrich30	Chordata	Reptilia	Squamata	Agamidae	Intellagama	Intellagama lesueurii	Carnivore	Carnivore	Littleford-Colquhoun et al. 2019	V3-V4	https://onlinelibrary-wiley-com.turing.library.northwestern.edu/doi/full/10.1111/mec.15240	PRJNA562710
liu1	Mollusca	Bivalvia	Pectinida	Pectiniae	Chlamys	Chalamys nobilis	Herbivore	Herbivore	Liu et al. 2020	V4	https://www.frontiersin.org/articles/10.3389/fmicb.2020.00036/full#h7	PRJNA574069
liu2	Mollusca	Bivalvia	Pectinida	Pectiniae	Chlamys	Chalamys nobilis	Herbivore	Herbivore	Liu et al. 2020	V4	https://www.frontiersin.org/articles/10.3389/fmicb.2020.00036/full#h7	PRJNA574069
liu3	Mollusca	Bivalvia	Pectinida	Pectiniae	Chlamys	Chalamys nobilis	Herbivore	Herbivore	Liu et al. 2020	V4	https://www.frontiersin.org/articles/10.3389/fmicb.2020.00036/full#h7	PRJNA574069
liu4	Mollusca	Bivalvia	Pectinida	Pectiniae	Chlamys	Chalamys nobilis	Herbivore	Herbivore	Liu et al. 2020	V4	https://www.frontiersin.org/articles/10.3389/fmicb.2020.00036/full#h7	PRJNA574069
liu5	Mollusca	Bivalvia	Pectinida	Pectiniae	Chlamys	Chalamys nobilis	Herbivore	Herbivore	Liu et al. 2020	V4	https://www.frontiersin.org/articles/10.3389/fmicb.2020.00036/full#h7	PRJNA574069
liu6	Mollusca	Bivalvia	Pectinida	Pectiniae	Chlamys	Chalamys nobilis	Herbivore	Herbivore	Liu et al. 2020	V4	https://www.frontiersin.org/articles/10.3389/fmicb.2020.00036/full#h7	PRJNA574069
liu7	Mollusca	Bivalvia	Pectinida	Pectiniae	Chlamys	Chalamys nobilis	Herbivore	Herbivore	Liu et al. 2020	V4	https://www.frontiersin.org/articles/10.3389/fmicb.2020.00036/full#h7	PRJNA574069
liu8	Mollusca	Bivalvia	Pectinida	Pectiniae	Chlamys	Chalamys nobilis	Herbivore	Herbivore	Liu et al. 2020	V4	https://www.frontiersin.org/articles/10.3389/fmicb.2020.00036/full#h7	PRJNA574069
liu9	Mollusca	Bivalvia	Pectinida	Pectiniae	Chlamys	Chalamys nobilis	Herbivore	Herbivore	Liu et al. 2020	V4	https://www.frontiersin.org/articles/10.3389/fmicb.2020.00036/full#h7	PRJNA574069
liu10	Mollusca	Bivalvia	Pectinida	Pectiniae	Chlamys	Chalamys nobilis	Herbivore	Herbivore	Liu et al. 2020	V4	https://www.frontiersin.org/articles/10.3389/fmicb.2020.00036/full#h7	PRJNA574069
Liu-Tachypleus-tridentatus1	Arthropoda	Merostomata	Xiphosurida	Limulidae	Tachypleus	Tachypleus tridentatus	Omnivore	Omnivore	Liu et al. 2022	V3-V4	https://www.frontiersin.org/articles/10.3389/fphys.2021.813582/full	PRJNA779855
Liu-Tachypleus-tridentatus2	Arthropoda	Merostomata	Xiphosurida	Limulidae	Tachypleus	Tachypleus tridentatus	Omnivore	Omnivore	Liu et al. 2022	V3-V4	https://www.frontiersin.org/articles/10.3389/fphys.2021.813582/full	PRJNA779855
Liu-Tachypleus-tridentatus3	Arthropoda	Merostomata	Xiphosurida	Limulidae	Tachypleus	Tachypleus tridentatus	Omnivore	Omnivore	Liu et al. 2022	V3-V4	https://www.frontiersin.org/articles/10.3389/fphys.2021.813582/full	PRJNA779855
Liu-Tachypleus-tridentatus4	Arthropoda	Merostomata	Xiphosurida	Limulidae	Tachypleus	Tachypleus tridentatus	Omnivore	Omnivore	Liu et al. 2022	V3-V4	https://www.frontiersin.org/articles/10.3389/fphys.2021.813582/full	PRJNA779855
Liu-Tachypleus-tridentatus5	Arthropoda	Merostomata	Xiphosurida	Limulidae	Tachypleus	Tachypleus tridentatus	Omnivore	Omnivore	Liu et al. 2022	V3-V4	https://www.frontiersin.org/articles/10.3389/fphys.2021.813582/full	PRJNA779855
Liu-Tachypleus-tridentatus6	Arthropoda	Merostomata	Xiphosurida	Limulidae	Tachypleus	Tachypleus tridentatus	Omnivore	Omnivore	Liu et al. 2022	V3-V4	https://www.frontiersin.org/articles/10.3389/fphys.2021.813582/full	PRJNA779855
lyu1	Mollusca	Gastropoda	Architaenioglossa	Viviparidae	Bellamya	Bellamya aeruginosa	Herbivore	Herbivore	Lyu et al. 2022	V3-V4	https://www.ncbi.nlm.nih.gov/pmc/articles/PMC9136413/	PRJNA822529
lyu2	Mollusca	Gastropoda	Architaenioglossa	Viviparidae	Bellamya	Bellamya aeruginosa	Herbivore	Herbivore	Lyu et al. 2022	V3-V4	https://www.ncbi.nlm.nih.gov/pmc/articles/PMC9136413/	PRJNA822529
lyu3	Mollusca	Gastropoda	Architaenioglossa	Viviparidae	Bellamya	Bellamya aeruginosa	Herbivore	Herbivore	Lyu et al. 2022	V3-V4	https://www.ncbi.nlm.nih.gov/pmc/articles/PMC9136413/	PRJNA822529
lyu4	Mollusca	Gastropoda	Architaenioglossa	Viviparidae	Bellamya	Bellamya aeruginosa	Herbivore	Herbivore	Lyu et al. 2022	V3-V4	https://www.ncbi.nlm.nih.gov/pmc/articles/PMC9136413/	PRJNA822529
lyu5	Mollusca	Gastropoda	Architaenioglossa	Viviparidae	Bellamya	Bellamya aeruginosa	Herbivore	Herbivore	Lyu et al. 2022	V3-V4	https://www.ncbi.nlm.nih.gov/pmc/articles/PMC9136413/	PRJNA822529
lyu6	Mollusca	Gastropoda	Architaenioglossa	Viviparidae	Bellamya	Bellamya aeruginosa	Herbivore	Herbivore	Lyu et al. 2022	V3-V4	https://www.ncbi.nlm.nih.gov/pmc/articles/PMC9136413/	PRJNA822529
lyu7	Mollusca	Gastropoda	Architaenioglossa	Viviparidae	Bellamya	Bellamya aeruginosa	Herbivore	Herbivore	Lyu et al. 2022	V3-V4	https://www.ncbi.nlm.nih.gov/pmc/articles/PMC9136413/	PRJNA822529
lyu8	Mollusca	Gastropoda	Architaenioglossa	Viviparidae	Bellamya	Bellamya aeruginosa	Herbivore	Herbivore	Lyu et al. 2022	V3-V4	https://www.ncbi.nlm.nih.gov/pmc/articles/PMC9136413/	PRJNA822529
lyu9	Mollusca	Gastropoda	Architaenioglossa	Viviparidae	Bellamya	Bellamya aeruginosa	Herbivore	Herbivore	Lyu et al. 2022	V3-V4	https://www.ncbi.nlm.nih.gov/pmc/articles/PMC9136413/	PRJNA822529
lyu10	Mollusca	Gastropoda	Architaenioglossa	Viviparidae	Bellamya	Bellamya aeruginosa	Herbivore	Herbivore	Lyu et al. 2022	V3-V4	https://www.ncbi.nlm.nih.gov/pmc/articles/PMC9136413/	PRJNA822529
lyu11	Mollusca	Gastropoda	Architaenioglossa	Viviparidae	Bellamya	Bellamya aeruginosa	Herbivore	Herbivore	Lyu et al. 2022	V3-V4	https://www.ncbi.nlm.nih.gov/pmc/articles/PMC9136413/	PRJNA822529
lyu12	Mollusca	Gastropoda	Architaenioglossa	Viviparidae	Bellamya	Bellamya aeruginosa	Herbivore	Herbivore	Lyu et al. 2022	V3-V4	https://www.ncbi.nlm.nih.gov/pmc/articles/PMC9136413/	PRJNA822529
lyu13	Mollusca	Gastropoda	Architaenioglossa	Viviparidae	Bellamya	Bellamya aeruginosa	Herbivore	Herbivore	Lyu et al. 2022	V3-V4	https://www.ncbi.nlm.nih.gov/pmc/articles/PMC9136413/	PRJNA822529
lyu14	Mollusca	Gastropoda	Architaenioglossa	Viviparidae	Bellamya	Bellamya aeruginosa	Herbivore	Herbivore	Lyu et al. 2022	V3-V4	https://www.ncbi.nlm.nih.gov/pmc/articles/PMC9136413/	PRJNA822529
lyu15	Mollusca	Gastropoda	Architaenioglossa	Viviparidae	Bellamya	Bellamya aeruginosa	Herbivore	Herbivore	Lyu et al. 2022	V3-V4	https://www.ncbi.nlm.nih.gov/pmc/articles/PMC9136413/	PRJNA822529
lyu16	Mollusca	Gastropoda	Architaenioglossa	Viviparidae	Bellamya	Bellamya aeruginosa	Herbivore	Herbivore	Lyu et al. 2022	V3-V4	https://www.ncbi.nlm.nih.gov/pmc/articles/PMC9136413/	PRJNA822529
lyu17	Mollusca	Gastropoda	Architaenioglossa	Viviparidae	Bellamya	Bellamya aeruginosa	Herbivore	Herbivore	Lyu et al. 2022	V3-V4	https://www.ncbi.nlm.nih.gov/pmc/articles/PMC9136413/	PRJNA822529
lyu18	Mollusca	Gastropoda	Architaenioglossa	Viviparidae	Bellamya	Bellamya aeruginosa	Herbivore	Herbivore	Lyu et al. 2022	V3-V4	https://www.ncbi.nlm.nih.gov/pmc/articles/PMC9136413/	PRJNA822529
lyu19	Mollusca	Gastropoda	Architaenioglossa	Viviparidae	Bellamya	Bellamya aeruginosa	Herbivore	Herbivore	Lyu et al. 2022	V3-V4	https://www.ncbi.nlm.nih.gov/pmc/articles/PMC9136413/	PRJNA822529
lyu20	Mollusca	Gastropoda	Architaenioglossa	Viviparidae	Bellamya	Bellamya aeruginosa	Herbivore	Herbivore	Lyu et al. 2022	V3-V4	https://www.ncbi.nlm.nih.gov/pmc/articles/PMC9136413/	PRJNA822529
lyu21	Mollusca	Gastropoda	Architaenioglossa	Viviparidae	Bellamya	Bellamya aeruginosa	Herbivore	Herbivore	Lyu et al. 2022	V3-V4	https://www.ncbi.nlm.nih.gov/pmc/articles/PMC9136413/	PRJNA822529
lyu22	Mollusca	Gastropoda	Architaenioglossa	Viviparidae	Bellamya	Bellamya aeruginosa	Herbivore	Herbivore	Lyu et al. 2022	V3-V4	https://www.ncbi.nlm.nih.gov/pmc/articles/PMC9136413/	PRJNA822529
lyu23	Mollusca	Gastropoda	Architaenioglossa	Viviparidae	Bellamya	Bellamya aeruginosa	Herbivore	Herbivore	Lyu et al. 2022	V3-V4	https://www.ncbi.nlm.nih.gov/pmc/articles/PMC9136413/	PRJNA822529
lyu24	Mollusca	Gastropoda	Architaenioglossa	Viviparidae	Bellamya	Bellamya aeruginosa	Herbivore	Herbivore	Lyu et al. 2022	V3-V4	https://www.ncbi.nlm.nih.gov/pmc/articles/PMC9136413/	PRJNA822529
lyu25	Mollusca	Gastropoda	Architaenioglossa	Viviparidae	Bellamya	Bellamya aeruginosa	Herbivore	Herbivore	Lyu et al. 2022	V3-V4	https://www.ncbi.nlm.nih.gov/pmc/articles/PMC9136413/	PRJNA822529
lyu26	Mollusca	Gastropoda	Architaenioglossa	Viviparidae	Bellamya	Bellamya aeruginosa	Herbivore	Herbivore	Lyu et al. 2022	V3-V4	https://www.ncbi.nlm.nih.gov/pmc/articles/PMC9136413/	PRJNA822529
lyu27	Mollusca	Gastropoda	Architaenioglossa	Viviparidae	Bellamya	Bellamya aeruginosa	Herbivore	Herbivore	Lyu et al. 2022	V3-V4	https://www.ncbi.nlm.nih.gov/pmc/articles/PMC9136413/	PRJNA822529
Ma1	Arthropoda	Insecta	Hemiptera	Aphididae	Aphis	Aphis gossypii	Herbivore	Herbivore	Ma et al. 2021	NA	https://www.nature.com/articles/s41598-021-83675-2	PRJNA591256
Ma2	Arthropoda	Insecta	Hemiptera	Aphididae	Aphis	Aphis gossypii	Herbivore	Herbivore	Ma et al. 2021	NA	https://www.nature.com/articles/s41598-021-83675-2	PRJNA591256
Ma3	Arthropoda	Insecta	Hemiptera	Aphididae	Aphis	Aphis gossypii	Herbivore	Herbivore	Ma et al. 2021	NA	https://www.nature.com/articles/s41598-021-83675-2	PRJNA591256
Ma4	Arthropoda	Insecta	Hemiptera	Aphididae	Aphis	Aphis gossypii	Herbivore	Herbivore	Ma et al. 2021	NA	https://www.nature.com/articles/s41598-021-83675-2	PRJNA591256
Ma5	Arthropoda	Insecta	Hemiptera	Aphididae	Aphis	Aphis gossypii	Herbivore	Herbivore	Ma et al. 2021	NA	https://www.nature.com/articles/s41598-021-83675-2	PRJNA591256
Ma6	Arthropoda	Insecta	Hemiptera	Aphididae	Aphis	Aphis gossypii	Herbivore	Herbivore	Ma et al. 2021	NA	https://www.nature.com/articles/s41598-021-83675-2	PRJNA591256
Ma7	Arthropoda	Insecta	Hemiptera	Aphididae	Aphis	Aphis gossypii	Herbivore	Herbivore	Ma et al. 2021	NA	https://www.nature.com/articles/s41598-021-83675-2	PRJNA591256
Ma8	Arthropoda	Insecta	Hemiptera	Aphididae	Aphis	Aphis gossypii	Herbivore	Herbivore	Ma et al. 2021	NA	https://www.nature.com/articles/s41598-021-83675-2	PRJNA591256
Ma9	Arthropoda	Insecta	Hemiptera	Aphididae	Aphis	Aphis gossypii	Herbivore	Herbivore	Ma et al. 2021	NA	https://www.nature.com/articles/s41598-021-83675-2	PRJNA591256
Ma10	Arthropoda	Insecta	Hemiptera	Aphididae	Aphis	Aphis gossypii	Herbivore	Herbivore	Ma et al. 2021	NA	https://www.nature.com/articles/s41598-021-83675-2	PRJNA591256
Ma11	Arthropoda	Insecta	Hemiptera	Aphididae	Aphis	Aphis gossypii	Herbivore	Herbivore	Ma et al. 2021	NA	https://www.nature.com/articles/s41598-021-83675-2	PRJNA591256
Ma12	Arthropoda	Insecta	Hemiptera	Aphididae	Aphis	Aphis gossypii	Herbivore	Herbivore	Ma et al. 2021	NA	https://www.nature.com/articles/s41598-021-83675-2	PRJNA591256
Ma13	Arthropoda	Insecta	Hemiptera	Aphididae	Aphis	Aphis gossypii	Herbivore	Herbivore	Ma et al. 2021	NA	https://www.nature.com/articles/s41598-021-83675-2	PRJNA591256
Ma14	Arthropoda	Insecta	Hemiptera	Aphididae	Aphis	Aphis gossypii	Herbivore	Herbivore	Ma et al. 2021	NA	https://www.nature.com/articles/s41598-021-83675-2	PRJNA591256
Ma15	Arthropoda	Insecta	Hemiptera	Aphididae	Aphis	Aphis gossypii	Herbivore	Herbivore	Ma et al. 2021	NA	https://www.nature.com/articles/s41598-021-83675-2	PRJNA591256
magagnoli1	Arthropoda	Insecta	Coleoptera	Carabidae	Harpalus	Harpalus rufipes	Herbivore	Herbivore	Magagnoli et al. 2022	V3-V4	https://www.nature.com/articles/s41598-022-25408-7	PRJNA798890
magagnoli2	Arthropoda	Insecta	Coleoptera	Carabidae	Harpalus	Harpalus rufipes	Herbivore	Herbivore	Magagnoli et al. 2022	V3-V4	https://www.nature.com/articles/s41598-022-25408-7	PRJNA798890
magagnoli3	Arthropoda	Insecta	Coleoptera	Carabidae	Harpalus	Harpalus rufipes	Herbivore	Herbivore	Magagnoli et al. 2022	V3-V4	https://www.nature.com/articles/s41598-022-25408-7	PRJNA798890
magagnoli4	Arthropoda	Insecta	Coleoptera	Carabidae	Harpalus	Harpalus rufipes	Herbivore	Herbivore	Magagnoli et al. 2022	V3-V4	https://www.nature.com/articles/s41598-022-25408-7	PRJNA798890
magagnoli5	Arthropoda	Insecta	Coleoptera	Carabidae	Harpalus	Harpalus rufipes	Herbivore	Herbivore	Magagnoli et al. 2022	V3-V4	https://www.nature.com/articles/s41598-022-25408-7	PRJNA798890
magagnoli6	Arthropoda	Insecta	Coleoptera	Carabidae	Harpalus	Harpalus rufipes	Herbivore	Herbivore	Magagnoli et al. 2022	V3-V4	https://www.nature.com/articles/s41598-022-25408-7	PRJNA798890
magagnoli7	Arthropoda	Insecta	Coleoptera	Carabidae	Harpalus	Harpalus rufipes	Herbivore	Herbivore	Magagnoli et al. 2022	V3-V4	https://www.nature.com/articles/s41598-022-25408-7	PRJNA798890
magagnoli8	Arthropoda	Insecta	Coleoptera	Carabidae	Harpalus	Harpalus rufipes	Herbivore	Herbivore	Magagnoli et al. 2022	V3-V4	https://www.nature.com/articles/s41598-022-25408-7	PRJNA798890
magagnoli9	Arthropoda	Insecta	Coleoptera	Carabidae	Harpalus	Harpalus rufipes	Herbivore	Herbivore	Magagnoli et al. 2022	V3-V4	https://www.nature.com/articles/s41598-022-25408-7	PRJNA798890
magagnoli10	Arthropoda	Insecta	Coleoptera	Carabidae	Harpalus	Harpalus rufipes	Herbivore	Herbivore	Magagnoli et al. 2022	V3-V4	https://www.nature.com/articles/s41598-022-25408-7	PRJNA798890
magagnoli11	Arthropoda	Insecta	Coleoptera	Carabidae	Harpalus	Harpalus rufipes	Herbivore	Herbivore	Magagnoli et al. 2022	V3-V4	https://www.nature.com/articles/s41598-022-25408-7	PRJNA798890
magagnoli12	Arthropoda	Insecta	Coleoptera	Carabidae	Harpalus	Harpalus rufipes	Herbivore	Herbivore	Magagnoli et al. 2022	V3-V4	https://www.nature.com/articles/s41598-022-25408-7	PRJNA798890
magagnoli13	Arthropoda	Insecta	Coleoptera	Carabidae	Harpalus	Harpalus rufipes	Herbivore	Herbivore	Magagnoli et al. 2022	V3-V4	https://www.nature.com/articles/s41598-022-25408-7	PRJNA798890
magagnoli14	Arthropoda	Insecta	Coleoptera	Carabidae	Harpalus	Harpalus rufipes	Herbivore	Herbivore	Magagnoli et al. 2022	V3-V4	https://www.nature.com/articles/s41598-022-25408-7	PRJNA798890
magagnoli15	Arthropoda	Insecta	Coleoptera	Carabidae	Harpalus	Harpalus rufipes	Herbivore	Herbivore	Magagnoli et al. 2022	V3-V4	https://www.nature.com/articles/s41598-022-25408-7	PRJNA798890
magagnoli16	Arthropoda	Insecta	Coleoptera	Carabidae	Harpalus	Harpalus rufipes	Herbivore	Herbivore	Magagnoli et al. 2022	V3-V4	https://www.nature.com/articles/s41598-022-25408-7	PRJNA798890
magagnoli17	Arthropoda	Insecta	Coleoptera	Carabidae	Harpalus	Harpalus rufipes	Herbivore	Herbivore	Magagnoli et al. 2022	V3-V4	https://www.nature.com/articles/s41598-022-25408-7	PRJNA798890
magagnoli18	Arthropoda	Insecta	Coleoptera	Carabidae	Harpalus	Harpalus rufipes	Herbivore	Herbivore	Magagnoli et al. 2022	V3-V4	https://www.nature.com/articles/s41598-022-25408-7	PRJNA798890
magagnoli19	Arthropoda	Insecta	Coleoptera	Carabidae	Harpalus	Harpalus rufipes	Herbivore	Herbivore	Magagnoli et al. 2022	V3-V4	https://www.nature.com/articles/s41598-022-25408-7	PRJNA798890
magagnoli20	Arthropoda	Insecta	Coleoptera	Carabidae	Harpalus	Harpalus rufipes	Herbivore	Herbivore	Magagnoli et al. 2022	V3-V4	https://www.nature.com/articles/s41598-022-25408-7	PRJNA798890
magagnoli21	Arthropoda	Insecta	Coleoptera	Carabidae	Harpalus	Harpalus rufipes	Herbivore	Herbivore	Magagnoli et al. 2022	V3-V4	https://www.nature.com/articles/s41598-022-25408-7	PRJNA798890
magagnoli22	Arthropoda	Insecta	Coleoptera	Carabidae	Harpalus	Harpalus rufipes	Herbivore	Herbivore	Magagnoli et al. 2022	V3-V4	https://www.nature.com/articles/s41598-022-25408-7	PRJNA798890
magagnoli23	Arthropoda	Insecta	Coleoptera	Carabidae	Harpalus	Harpalus rufipes	Herbivore	Herbivore	Magagnoli et al. 2022	V3-V4	https://www.nature.com/articles/s41598-022-25408-7	PRJNA798890
magagnoli24	Arthropoda	Insecta	Coleoptera	Carabidae	Harpalus	Harpalus rufipes	Herbivore	Herbivore	Magagnoli et al. 2022	V3-V4	https://www.nature.com/articles/s41598-022-25408-7	PRJNA798890
magagnoli25	Arthropoda	Insecta	Coleoptera	Carabidae	Harpalus	Harpalus rufipes	Herbivore	Herbivore	Magagnoli et al. 2022	V3-V4	https://www.nature.com/articles/s41598-022-25408-7	PRJNA798890
magagnoli26	Arthropoda	Insecta	Coleoptera	Carabidae	Harpalus	Harpalus rufipes	Herbivore	Herbivore	Magagnoli et al. 2022	V3-V4	https://www.nature.com/articles/s41598-022-25408-7	PRJNA798890
magagnoli27	Arthropoda	Insecta	Coleoptera	Carabidae	Harpalus	Harpalus rufipes	Herbivore	Herbivore	Magagnoli et al. 2022	V3-V4	https://www.nature.com/articles/s41598-022-25408-7	PRJNA798890
magagnoli28	Arthropoda	Insecta	Coleoptera	Carabidae	Harpalus	Harpalus rufipes	Herbivore	Herbivore	Magagnoli et al. 2022	V3-V4	https://www.nature.com/articles/s41598-022-25408-7	PRJNA798890
magagnoli29	Arthropoda	Insecta	Coleoptera	Carabidae	Harpalus	Harpalus rufipes	Herbivore	Herbivore	Magagnoli et al. 2022	V3-V4	https://www.nature.com/articles/s41598-022-25408-7	PRJNA798890
magagnoli30	Arthropoda	Insecta	Coleoptera	Carabidae	Harpalus	Harpalus rufipes	Herbivore	Herbivore	Magagnoli et al. 2022	V3-V4	https://www.nature.com/articles/s41598-022-25408-7	PRJNA798890
Littorina-littorea1	Mollusca	Gastropoda	Littorinimorpha	Littorinidae	Littorina	Littorina littorea	Omnivore	Omnivore	Maltseva et al. 2021	V3-V4	https://journals.plos.org/plosone/article?id=10.1371/journalpone.0260792	PRJNA778532
Littorina-littorea2	Mollusca	Gastropoda	Littorinimorpha	Littorinidae	Littorina	Littorina littorea	Omnivore	Omnivore	Maltseva et al. 2021	V3-V4	https://journals.plos.org/plosone/article?id=10.1371/journalpone.0260792	PRJNA778532
Littorina-littorea3	Mollusca	Gastropoda	Littorinimorpha	Littorinidae	Littorina	Littorina littorea	Omnivore	Omnivore	Maltseva et al. 2021	V3-V4	https://journals.plos.org/plosone/article?id=10.1371/journalpone.0260792	PRJNA778532
Littornia-saxatilis4	Mollusca	Gastropoda	Littorinimorpha	Littorinidae	Littorina	Littornia saxatilis	Omnivore	Omnivore	Maltseva et al. 2021	V3-V4	https://journals.plos.org/plosone/article?id=10.1371/journalpone.0260792	PRJNA778532
Littornia-saxatilis5	Mollusca	Gastropoda	Littorinimorpha	Littorinidae	Littorina	Littornia saxatilis	Omnivore	Omnivore	Maltseva et al. 2021	V3-V4	https://journals.plos.org/plosone/article?id=10.1371/journalpone.0260792	PRJNA778532
Littornia-saxatilis6	Mollusca	Gastropoda	Littorinimorpha	Littorinidae	Littorina	Littornia saxatilis	Omnivore	Omnivore	Maltseva et al. 2021	V3-V4	https://journals.plos.org/plosone/article?id=10.1371/journalpone.0260792	PRJNA778532
Littorina-obtusata7	Mollusca	Gastropoda	Littorinimorpha	Littorinidae	Littorina	Littorina obtusata	Omnivore	Omnivore	Maltseva et al. 2021	V3-V4	https://journals.plos.org/plosone/article?id=10.1371/journalpone.0260792	PRJNA778532
Littorina-obtusata8	Mollusca	Gastropoda	Littorinimorpha	Littorinidae	Littorina	Littorina obtusata	Omnivore	Omnivore	Maltseva et al. 2021	V3-V4	https://journals.plos.org/plosone/article?id=10.1371/journalpone.0260792	PRJNA778532
Littorina-obtusata9	Mollusca	Gastropoda	Littorinimorpha	Littorinidae	Littorina	Littorina obtusata	Omnivore	Omnivore	Maltseva et al. 2021	V3-V4	https://journals.plos.org/plosone/article?id=10.1371/journalpone.0260792	PRJNA778532
Littorina-littorea10	Mollusca	Gastropoda	Littorinimorpha	Littorinidae	Littorina	Littorina littorea	Omnivore	Omnivore	Maltseva et al. 2021	V3-V4	https://journals.plos.org/plosone/article?id=10.1371/journalpone.0260792	PRJNA778532
Littorina-littorea11	Mollusca	Gastropoda	Littorinimorpha	Littorinidae	Littorina	Littorina littorea	Omnivore	Omnivore	Maltseva et al. 2021	V3-V4	https://journals.plos.org/plosone/article?id=10.1371/journalpone.0260792	PRJNA778532
Littorina-littorea12	Mollusca	Gastropoda	Littorinimorpha	Littorinidae	Littorina	Littorina littorea	Omnivore	Omnivore	Maltseva et al. 2021	V3-V4	https://journals.plos.org/plosone/article?id=10.1371/journalpone.0260792	PRJNA778532
Littorina-fabalis13	Mollusca	Gastropoda	Littorinimorpha	Littorinidae	Littorina	Littorina fabalis	Omnivore	Omnivore	Maltseva et al. 2021	V3-V4	https://journals.plos.org/plosone/article?id=10.1371/journalpone.0260792	PRJNA778532
Littorina-fabalis14	Mollusca	Gastropoda	Littorinimorpha	Littorinidae	Littorina	Littorina fabalis	Omnivore	Omnivore	Maltseva et al. 2021	V3-V4	https://journals.plos.org/plosone/article?id=10.1371/journalpone.0260792	PRJNA778532
Littorina-fabalis15	Mollusca	Gastropoda	Littorinimorpha	Littorinidae	Littorina	Littorina fabalis	Omnivore	Omnivore	Maltseva et al. 2021	V3-V4	https://journals.plos.org/plosone/article?id=10.1371/journalpone.0260792	PRJNA778532
Littorina-fabalis16	Mollusca	Gastropoda	Littorinimorpha	Littorinidae	Littorina	Littorina fabalis	Omnivore	Omnivore	Maltseva et al. 2021	V3-V4	https://journals.plos.org/plosone/article?id=10.1371/journalpone.0260792	PRJNA778532
Littorina-compressa17	Mollusca	Gastropoda	Littorinimorpha	Littorinidae	Littorina	Littorina compressa	Omnivore	Omnivore	Maltseva et al. 2021	V3-V4	https://journals.plos.org/plosone/article?id=10.1371/journalpone.0260792	PRJNA778532
Littorina-compressa18	Mollusca	Gastropoda	Littorinimorpha	Littorinidae	Littorina	Littorina compressa	Omnivore	Omnivore	Maltseva et al. 2021	V3-V4	https://journals.plos.org/plosone/article?id=10.1371/journalpone.0260792	PRJNA778532
Littorina-compressa19	Mollusca	Gastropoda	Littorinimorpha	Littorinidae	Littorina	Littorina compressa	Omnivore	Omnivore	Maltseva et al. 2021	V3-V4	https://journals.plos.org/plosone/article?id=10.1371/journalpone.0260792	PRJNA778532
Littorina-arcana20	Mollusca	Gastropoda	Littorinimorpha	Littorinidae	Littorina	Littorina arcana	Omnivore	Omnivore	Maltseva et al. 2021	V3-V4	https://journals.plos.org/plosone/article?id=10.1371/journalpone.0260792	PRJNA778532
Littorina-fabalis21	Mollusca	Gastropoda	Littorinimorpha	Littorinidae	Littorina	Littorina fabalis	Omnivore	Omnivore	Maltseva et al. 2021	V3-V4	https://journals.plos.org/plosone/article?id=10.1371/journalpone.0260792	PRJNA778532
Littorina-arcana22	Mollusca	Gastropoda	Littorinimorpha	Littorinidae	Littorina	Littorina arcana	Omnivore	Omnivore	Maltseva et al. 2021	V3-V4	https://journals.plos.org/plosone/article?id=10.1371/journalpone.0260792	PRJNA778532
Littorina-arcana23	Mollusca	Gastropoda	Littorinimorpha	Littorinidae	Littorina	Littorina arcana	Omnivore	Omnivore	Maltseva et al. 2021	V3-V4	https://journals.plos.org/plosone/article?id=10.1371/journalpone.0260792	PRJNA778532
Littornia-saxatilis24	Mollusca	Gastropoda	Littorinimorpha	Littorinidae	Littorina	Littornia saxatilis	Omnivore	Omnivore	Maltseva et al. 2021	V3-V4	https://journals.plos.org/plosone/article?id=10.1371/journalpone.0260792	PRJNA778532
Littornia-saxatilis25	Mollusca	Gastropoda	Littorinimorpha	Littorinidae	Littorina	Littornia saxatilis	Omnivore	Omnivore	Maltseva et al. 2021	V3-V4	https://journals.plos.org/plosone/article?id=10.1371/journalpone.0260792	PRJNA778532
Littornia-saxatilis26	Mollusca	Gastropoda	Littorinimorpha	Littorinidae	Littorina	Littornia saxatilis	Omnivore	Omnivore	Maltseva et al. 2021	V3-V4	https://journals.plos.org/plosone/article?id=10.1371/journalpone.0260792	PRJNA778532
Littorina-obtusata27	Mollusca	Gastropoda	Littorinimorpha	Littorinidae	Littorina	Littorina obtusata	Omnivore	Omnivore	Maltseva et al. 2021	V3-V4	https://journals.plos.org/plosone/article?id=10.1371/journalpone.0260792	PRJNA778532
Littorina-obtusata28	Mollusca	Gastropoda	Littorinimorpha	Littorinidae	Littorina	Littorina obtusata	Omnivore	Omnivore	Maltseva et al. 2021	V3-V4	https://journals.plos.org/plosone/article?id=10.1371/journalpone.0260792	PRJNA778532
Littorina-fabalis29	Mollusca	Gastropoda	Littorinimorpha	Littorinidae	Littorina	Littorina fabalis	Omnivore	Omnivore	Maltseva et al. 2021	V3-V4	https://journals.plos.org/plosone/article?id=10.1371/journalpone.0260792	PRJNA778532
Littorina-littorea30	Mollusca	Gastropoda	Littorinimorpha	Littorinidae	Littorina	Littorina littorea	Omnivore	Omnivore	Maltseva et al. 2021	V3-V4	https://journals.plos.org/plosone/article?id=10.1371/journalpone.0260792	PRJNA778532
Littorina-littorea31	Mollusca	Gastropoda	Littorinimorpha	Littorinidae	Littorina	Littorina littorea	Omnivore	Omnivore	Maltseva et al. 2021	V3-V4	https://journals.plos.org/plosone/article?id=10.1371/journalpone.0260792	PRJNA778532
Littorina-littorea32	Mollusca	Gastropoda	Littorinimorpha	Littorinidae	Littorina	Littorina littorea	Omnivore	Omnivore	Maltseva et al. 2021	V3-V4	https://journals.plos.org/plosone/article?id=10.1371/journalpone.0260792	PRJNA778532
Littorina-fabalis33	Mollusca	Gastropoda	Littorinimorpha	Littorinidae	Littorina	Littorina fabalis	Omnivore	Omnivore	Maltseva et al. 2021	V3-V4	https://journals.plos.org/plosone/article?id=10.1371/journalpone.0260792	PRJNA778532
Littorina-fabalis34	Mollusca	Gastropoda	Littorinimorpha	Littorinidae	Littorina	Littorina fabalis	Omnivore	Omnivore	Maltseva et al. 2021	V3-V4	https://journals.plos.org/plosone/article?id=10.1371/journalpone.0260792	PRJNA778532
Littorina-fabalis35	Mollusca	Gastropoda	Littorinimorpha	Littorinidae	Littorina	Littorina fabalis	Omnivore	Omnivore	Maltseva et al. 2021	V3-V4	https://journals.plos.org/plosone/article?id=10.1371/journalpone.0260792	PRJNA778532
Littorina-compressa36	Mollusca	Gastropoda	Littorinimorpha	Littorinidae	Littorina	Littorina compressa	Omnivore	Omnivore	Maltseva et al. 2021	V3-V4	https://journals.plos.org/plosone/article?id=10.1371/journalpone.0260792	PRJNA778532
Littorina-compressa37	Mollusca	Gastropoda	Littorinimorpha	Littorinidae	Littorina	Littorina compressa	Omnivore	Omnivore	Maltseva et al. 2021	V3-V4	https://journals.plos.org/plosone/article?id=10.1371/journalpone.0260792	PRJNA778532
Littorina-compressa38	Mollusca	Gastropoda	Littorinimorpha	Littorinidae	Littorina	Littorina compressa	Omnivore	Omnivore	Maltseva et al. 2021	V3-V4	https://journals.plos.org/plosone/article?id=10.1371/journalpone.0260792	PRJNA778532
Littorina-arcana39	Mollusca	Gastropoda	Littorinimorpha	Littorinidae	Littorina	Littorina arcana	Omnivore	Omnivore	Maltseva et al. 2021	V3-V4	https://journals.plos.org/plosone/article?id=10.1371/journalpone.0260792	PRJNA778532
Littorina-arcana40	Mollusca	Gastropoda	Littorinimorpha	Littorinidae	Littorina	Littorina arcana	Omnivore	Omnivore	Maltseva et al. 2021	V3-V4	https://journals.plos.org/plosone/article?id=10.1371/journalpone.0260792	PRJNA778532
Littorina-arcana41	Mollusca	Gastropoda	Littorinimorpha	Littorinidae	Littorina	Littorina arcana	Omnivore	Omnivore	Maltseva et al. 2021	V3-V4	https://journals.plos.org/plosone/article?id=10.1371/journalpone.0260792	PRJNA778532
Littorina-littorea42	Mollusca	Gastropoda	Littorinimorpha	Littorinidae	Littorina	Littorina littorea	Omnivore	Omnivore	Maltseva et al. 2021	V3-V4	https://journals.plos.org/plosone/article?id=10.1371/journalpone.0260792	PRJNA778532
Littorina-littorea43	Mollusca	Gastropoda	Littorinimorpha	Littorinidae	Littorina	Littorina littorea	Omnivore	Omnivore	Maltseva et al. 2021	V3-V4	https://journals.plos.org/plosone/article?id=10.1371/journalpone.0260792	PRJNA778532
Littorina-littorea44	Mollusca	Gastropoda	Littorinimorpha	Littorinidae	Littorina	Littorina littorea	Omnivore	Omnivore	Maltseva et al. 2021	V3-V4	https://journals.plos.org/plosone/article?id=10.1371/journalpone.0260792	PRJNA778532
Littorina-fabalis45	Mollusca	Gastropoda	Littorinimorpha	Littorinidae	Littorina	Littorina fabalis	Omnivore	Omnivore	Maltseva et al. 2021	V3-V4	https://journals.plos.org/plosone/article?id=10.1371/journalpone.0260792	PRJNA778532
Littorina-fabalis46	Mollusca	Gastropoda	Littorinimorpha	Littorinidae	Littorina	Littorina fabalis	Omnivore	Omnivore	Maltseva et al. 2021	V3-V4	https://journals.plos.org/plosone/article?id=10.1371/journalpone.0260792	PRJNA778532
Littorina-fabalis47	Mollusca	Gastropoda	Littorinimorpha	Littorinidae	Littorina	Littorina fabalis	Omnivore	Omnivore	Maltseva et al. 2021	V3-V4	https://journals.plos.org/plosone/article?id=10.1371/journalpone.0260792	PRJNA778532
Littorina-fabalis48	Mollusca	Gastropoda	Littorinimorpha	Littorinidae	Littorina	Littorina fabalis	Omnivore	Omnivore	Maltseva et al. 2021	V3-V4	https://journals.plos.org/plosone/article?id=10.1371/journalpone.0260792	PRJNA778532
Littorina-fabalis49	Mollusca	Gastropoda	Littorinimorpha	Littorinidae	Littorina	Littorina fabalis	Omnivore	Omnivore	Maltseva et al. 2021	V3-V4	https://journals.plos.org/plosone/article?id=10.1371/journalpone.0260792	PRJNA778532
Littorina-fabalis50	Mollusca	Gastropoda	Littorinimorpha	Littorinidae	Littorina	Littorina fabalis	Omnivore	Omnivore	Maltseva et al. 2021	V3-V4	https://journals.plos.org/plosone/article?id=10.1371/journalpone.0260792	PRJNA778532
Littorina-littorea51	Mollusca	Gastropoda	Littorinimorpha	Littorinidae	Littorina	Littorina littorea	Omnivore	Omnivore	Maltseva et al. 2021	V3-V4	https://journals.plos.org/plosone/article?id=10.1371/journalpone.0260792	PRJNA778532
Littorina-littorea52	Mollusca	Gastropoda	Littorinimorpha	Littorinidae	Littorina	Littorina littorea	Omnivore	Omnivore	Maltseva et al. 2021	V3-V4	https://journals.plos.org/plosone/article?id=10.1371/journalpone.0260792	PRJNA778532
Littorina-littorea53	Mollusca	Gastropoda	Littorinimorpha	Littorinidae	Littorina	Littorina littorea	Omnivore	Omnivore	Maltseva et al. 2021	V3-V4	https://journals.plos.org/plosone/article?id=10.1371/journalpone.0260792	PRJNA778532
Littorina-littorea54	Mollusca	Gastropoda	Littorinimorpha	Littorinidae	Littorina	Littorina littorea	Omnivore	Omnivore	Maltseva et al. 2021	V3-V4	https://journals.plos.org/plosone/article?id=10.1371/journalpone.0260792	PRJNA778532
Littorina-littorea55	Mollusca	Gastropoda	Littorinimorpha	Littorinidae	Littorina	Littorina littorea	Omnivore	Omnivore	Maltseva et al. 2021	V3-V4	https://journals.plos.org/plosone/article?id=10.1371/journalpone.0260792	PRJNA778532
Littorina-littorea56	Mollusca	Gastropoda	Littorinimorpha	Littorinidae	Littorina	Littorina littorea	Omnivore	Omnivore	Maltseva et al. 2021	V3-V4	https://journals.plos.org/plosone/article?id=10.1371/journalpone.0260792	PRJNA778532
Littorina-fabalis57	Mollusca	Gastropoda	Littorinimorpha	Littorinidae	Littorina	Littorina fabalis	Omnivore	Omnivore	Maltseva et al. 2021	V3-V4	https://journals.plos.org/plosone/article?id=10.1371/journalpone.0260792	PRJNA778532
Littorina-fabalis58	Mollusca	Gastropoda	Littorinimorpha	Littorinidae	Littorina	Littorina fabalis	Omnivore	Omnivore	Maltseva et al. 2021	V3-V4	https://journals.plos.org/plosone/article?id=10.1371/journalpone.0260792	PRJNA778532
Littorina-fabalis59	Mollusca	Gastropoda	Littorinimorpha	Littorinidae	Littorina	Littorina fabalis	Omnivore	Omnivore	Maltseva et al. 2021	V3-V4	https://journals.plos.org/plosone/article?id=10.1371/journalpone.0260792	PRJNA778532
Manor1	Chordata	Mammalia	Primates	Hominidae	Homo	Homo sapiens	Omnivore	Omnivore	Manor et al. 2020	V4	https://www.nature.com/articles/s41467-020-18871-1	SRP148278
Manor2	Chordata	Mammalia	Primates	Hominidae	Homo	Homo sapiens	Omnivore	Omnivore	Manor et al. 2020	V4	https://www.nature.com/articles/s41467-020-18871-1	SRP148278
Manor3	Chordata	Mammalia	Primates	Hominidae	Homo	Homo sapiens	Omnivore	Omnivore	Manor et al. 2020	V4	https://www.nature.com/articles/s41467-020-18871-1	SRP148278
Manor4	Chordata	Mammalia	Primates	Hominidae	Homo	Homo sapiens	Omnivore	Omnivore	Manor et al. 2020	V4	https://www.nature.com/articles/s41467-020-18871-1	SRP148278
Manor5	Chordata	Mammalia	Primates	Hominidae	Homo	Homo sapiens	Omnivore	Omnivore	Manor et al. 2020	V4	https://www.nature.com/articles/s41467-020-18871-1	SRP148278
Manor6	Chordata	Mammalia	Primates	Hominidae	Homo	Homo sapiens	Omnivore	Omnivore	Manor et al. 2020	V4	https://www.nature.com/articles/s41467-020-18871-1	SRP148278
Manor7	Chordata	Mammalia	Primates	Hominidae	Homo	Homo sapiens	Omnivore	Omnivore	Manor et al. 2020	V4	https://www.nature.com/articles/s41467-020-18871-1	SRP148278
Manor8	Chordata	Mammalia	Primates	Hominidae	Homo	Homo sapiens	Omnivore	Omnivore	Manor et al. 2020	V4	https://www.nature.com/articles/s41467-020-18871-1	SRP148278
Manor9	Chordata	Mammalia	Primates	Hominidae	Homo	Homo sapiens	Omnivore	Omnivore	Manor et al. 2020	V4	https://www.nature.com/articles/s41467-020-18871-1	SRP148278
Manor10	Chordata	Mammalia	Primates	Hominidae	Homo	Homo sapiens	Omnivore	Omnivore	Manor et al. 2020	V4	https://www.nature.com/articles/s41467-020-18871-1	SRP148278
Manor11	Chordata	Mammalia	Primates	Hominidae	Homo	Homo sapiens	Omnivore	Omnivore	Manor et al. 2020	V4	https://www.nature.com/articles/s41467-020-18871-1	SRP148278
Manor12	Chordata	Mammalia	Primates	Hominidae	Homo	Homo sapiens	Omnivore	Omnivore	Manor et al. 2020	V4	https://www.nature.com/articles/s41467-020-18871-1	SRP148278
Manor13	Chordata	Mammalia	Primates	Hominidae	Homo	Homo sapiens	Omnivore	Omnivore	Manor et al. 2020	V4	https://www.nature.com/articles/s41467-020-18871-1	SRP148278
Manor14	Chordata	Mammalia	Primates	Hominidae	Homo	Homo sapiens	Omnivore	Omnivore	Manor et al. 2020	V4	https://www.nature.com/articles/s41467-020-18871-1	SRP148278
Manor15	Chordata	Mammalia	Primates	Hominidae	Homo	Homo sapiens	Omnivore	Omnivore	Manor et al. 2020	V4	https://www.nature.com/articles/s41467-020-18871-1	SRP148278
Manor16	Chordata	Mammalia	Primates	Hominidae	Homo	Homo sapiens	Omnivore	Omnivore	Manor et al. 2020	V4	https://www.nature.com/articles/s41467-020-18871-1	SRP148278
Manor17	Chordata	Mammalia	Primates	Hominidae	Homo	Homo sapiens	Omnivore	Omnivore	Manor et al. 2020	V4	https://www.nature.com/articles/s41467-020-18871-1	SRP148278
Manor18	Chordata	Mammalia	Primates	Hominidae	Homo	Homo sapiens	Omnivore	Omnivore	Manor et al. 2020	V4	https://www.nature.com/articles/s41467-020-18871-1	SRP148278
Manor19	Chordata	Mammalia	Primates	Hominidae	Homo	Homo sapiens	Omnivore	Omnivore	Manor et al. 2020	V4	https://www.nature.com/articles/s41467-020-18871-1	SRP148278
Manor20	Chordata	Mammalia	Primates	Hominidae	Homo	Homo sapiens	Omnivore	Omnivore	Manor et al. 2020	V4	https://www.nature.com/articles/s41467-020-18871-1	SRP148278
Manor21	Chordata	Mammalia	Primates	Hominidae	Homo	Homo sapiens	Omnivore	Omnivore	Manor et al. 2020	V4	https://www.nature.com/articles/s41467-020-18871-1	SRP148278
[truncated: 2,698 more rows]
